# Supplementary material for: Comparative Transcriptome Analysis between Two Potato Cultivars in Tuber Induction to Reveal Associated Genes with Anthocyanin Accumulation
Source: Int J Mol Sci. 2022 Mar 27;23(7):3681. doi: 10.3390/ijms23073681 (PMC8998591; doi:10.3390/ijms23073681)
Supplement: Supplementary file 1 [file ijms-23-03681-s001.zip]

Archive with 10 entries (10 files):
- FigureS1.jpg
- FigureS2.jpg
- FigureS3.jpg
- FigureS4.jpg
- FigureS5.jpg
- FigureS6.jpg
- FigureS7.jpg
- FigureSS1.jpg
- Supplemental_figures.pdf
- Supplementary Tables.xlsx
