# Supplementary material for: Comparative Transcriptome Analysis between Two Potato Cultivars in Tuber Induction to Reveal Associated Genes with Anthocyanin Accumulation
Source: Int J Mol Sci. 2022 Mar 27;23(7):3681. doi: 10.3390/ijms23073681 (PMC8998591; doi:10.3390/ijms23073681)
Supplement: Supplementary file 1 [file ijms-23-03681-s001.zip › Supplementary Tables.xlsx]

## Sheet: Table S1
Table S1. Primes used in RT-PCR in order to examine expression of anthocyanin biosynthesis-related genes from Solanum tuberosum. C represented common primers for all alleles.
Classification	Sequence information			Gene	Forward primer		Reverse primer		Product size	RT-PCR	qPCR
	Name	Gene_Id	At_Locus		Name	Sequence (5'→)	Name
General	Phenylalanin ammonium-layase	PGSC0003DMT400055531	AT2G37040	StPAL1-1	StPAL1-1F	5’-CGCTTTGCCAGGCTATCGATTTGA	StPAL1-1R	5'-GCAGGGGTCATCAGCATAGGT	160	O
		PGSC0003DMT400055488	AT2G37040	StPAL1-2	StPAL1-2F	5’-GCGCTTTGCCAAGCTATCGACTTAA	StPAL1-2R	5'-CGTATTCCCTGTCCACGACTCG	140	O
		PGSC0003DMT400060308	AT3G53260	StPAL2	StPAL2-F	5’-CTCAAAGCCACAGTGAAAAGTGCA	StPAL2-R	5'-GGGTAATTAGCACTGCAGGGGT	140	O
		PGSC0003DMT400055529	AT3G53260	StPALL	StPAL-LF	5'-GCAGAAGTTGAGGCAAGTCC	StPAL-LR	5'-CCTTCAATTCGTCCTCGAAA	113	O
	4-Coumarate-CoA ligase 1	PGSC0003DMT400037485	AT1G51680	St4CL	St4CL-F	5‘-CCATGAAAGATGAGCAAGCA	St4CL-R	5‘-AGCAGCCAGTTTGGCTCTTA	209	O
EBGs	Chalcone synthase	PGSC0003DMT400049165	AT5G13930	StCHS	StCHS1-F	5'-GCCTGCGATTTTGGACCAAGT	StCHS1-R	5'-GAGGCCCACAATATAAGCCCAAC	270	O	O
		PGSC0003DMT400076178	AT5G13930	StCHS1	StCHS2-F	5'-GCCGGCAATTCTTGACCAAGTT	StCHS2-R	5'-CTCAACTGTAAGCCCAGGCC	220	O
		PGSC0003DMT400076179	AT5G13930	StCHS2	StCHS2-1F	CCAGCCCAAATCCAAGATTA	StCHS2-1R	TCTTTGGCTAGCCGGAGTAA	174	O
		PGSC0003DMT400022254	AT5G13930	StCHS3	StCHS3-F	GTGGACCTGCAATTTTGGAT	StCHS3-R	CCCAATCCTGCCTTGATAGA	163	O
	Chalcone isomerase	PGSC0003DMT400030430	AT3G55120	StCHI	StCHI-1F	5‘-GCAACAATGGAAGGGAAAAA	StCHI-1R	5‘-GATCGCGTATGGCACTCTCT	161	O
		HQ659498	AT3G55120	StCHI-2	StCHI-2F	5’-GGTGGAAAGAATGAGGAGCTCACA	StCHI-2R	5'-TGTAGATGAAGGCCCTGCAGAG	320	O
	Flavanone 3 beta-hydroxylase	PGSC0003DMT400009175	AT3G51240	StF3H	StF3H-F	5’-GGTTCAAGAATGCTGATCATCAAGCAG	StF3H-R	5'-CTTGGACTCCAACTTGGCCTC	230	O
	Hyoscyamine 6-dioxygenase	PGSC0003DMT400070444	No	StHDOX	StHDOX-F	5'-CTTGGGCTTGAAGTTGGGTA	StHDOX-R	CTTGGGCTTGAAGTTGGGTA	218	O
	Flavonoid 3'-monooxygenase	PGSC0003DMT400063351	AT5G07990	StF3'H	StF3'H-F	5‘-TTCTCGTCAACGTTTGGGCCA	StF3'H-R	5‘-TCAGCCCAAATGCTTCCTCCA	280	O
	Flavonoid 3',5'-hydroxylase	PGSC0003DMT400001125	AT4G12320	StF3'5'H	StF3'5'H-1F	5’-CCTGACGTGTGGGAGAATCCAC	StF3'5'H-1R	5'-TGTGGGAACATAGCTTCAGCTACA	280	O	O
LBGs	Dihydroflavonol 4-reductase	PGSC0003DMT400009287	AT5G42800	StDFR-CFCR	StDFR-CF	5‘-GATGTGGCTAAGATGGTGCGACA	StDFR-CR	5‘-CTGGTGCATTCTCCTTGCCAC	280	O
		PGSC0003DMT400087830	AT5G42800	StDFR-C2CR	StDFR-CF	5‘-GATGTGGCTAAGATGGTGCGACA	StDFR2-R	5'-TCCATTGTCTGCAGTGCTTCGAG	230	O	O
		AF449422	AT5G42800	StDFR-C3CR	StDFR-CF	5‘-GATGTGGCTAAGATGGTGCGACA	StDFR3-R	5'-CTGCAGTGCTTCGGGTATGAAAAG	230	O
	Anthosynin synthase	PGSC0003DMT400058554	AT4G22880	StANS	StANS-F	5’-GGGAAGTGGGTAACTGCAAA	StANS-R	5’-TCTTCTCCTTTGGAGGCTCA	170	O
	Anthocyanidin rhamnoxyl-transferase	PGSC0003DMT400041594	At5G54060	StRT (StUFGT8)	StRT-F	5‘-GATCGATGCATGGACAGAGA	StRT-R	5'-ATACCCCTTCCCTTTGTTCG	240	O
	Glucosyl/glucuronosyl transferase	PGSC0003DMT400044262	At5G54060	StGGT (StUFGT9)	StGGT-F	5’-CAAGCATTGGAGGTTTCGTT	StGGT-R	5'-CCCCATTTTCACCTCTCAAA	168	O
	Glucosyl transferase	PGSC0003DMT400047460	At5G54060	StGT (StUFGT12)	StGT-F	5'-GAGATCCAGCATCGGTGATT	StGT-R	5'-GAGGGAGAGGAACCACATCA	162	O
	UDP-glucosyltransferase	PGSC0003DMT400058739	AT4G27570	StUGT	StUGT-1F	5'-GGTCAAAATGGCTCGAAAAA	StUGT-1R	5'-AACAATGCCTTTCCCTTGTG	224	O
	UDP-glucosyltransferase	PGSC0003DMT400029916	AT5G54060	StUGT	StUGT-2F	5'-GAAGCCTTGCCWGAGGGATTCA	StUGT-2R	5'-CCCACATTGAYCCATAACCACAGTG	170	O
	Anthocyanidin 3-O-glucosyltransferase	PGSC0003DMT400062562	AT5G54060	StAGT	StAGT-F	5'-TTCCAAAAGGGGGAAAATCT	StAGT-R	5'-GCGATAATCGGGACTCCATA	200	O
	UDP-glucose:sesaminol 2'-O-glucoside-O-glucosyltransferase	PGSC0003DMT400000307	AT5G49690	StUGST	StUGST-F	5'-TTGAATGCAAAGCTGGTGAG	StUGST-R	5'-AACCATGGCCTTCATTTCAT	243	O
	Crocetin glucosyltransferase (anthocyanin 5-O-glucosyltranferase)	PGSC0003DMT400011627	AT4G15550	StA5OGT	StA5OGT-F	5’-TGTTTCACACTGTGGATGGAA	StA5OGT-R	5’-TACCCCTCCATCCATTACCA	211		O
Regulatory	bLHL transcription factor	PGSC0003DMT400033569	AT4G09820	StTT8	StbHLH1-CF	5‘-GAAGAGACGAATGGGAACCATG	StbHLH1-CR	5‘-CGATCAGCGCTTCAAGATCCT	170	O	O
Internal control	Actin 1 gene	X55751; X55753	AT3G12110	StACT1	StACT-F1	5’-GCTCCTAGCAGCATGAAGATTAAGGT	StACT-R	5’-GCAATCCACATCTGCTGGAAGG	115	O	O

## Sheet: Table S2
Table S2. Common Differentially Expressed Genes list
Potato Gene ID	DF1	DF2	JF1	JF2	cJF1	cJF2	AGI	alias	description
PGSC0003DMT400040518	16.849	24.827	0.432	0.138	9.952	23.159	AT4G37970	CAD6	Probable cinnamyl alcohol dehydrogenase 6
PGSC0003DMT400044654	10.594	9.738	1.682	1.948	6.972	15.783	AT3G14690	CYP72A15	Cytochrome P450, family 72, subfamily A, polypeptide 15
PGSC0003DMT400017167	42.145	15.327	2.114	4.421	26.77	40.407	AT1G22160	FLZ5	FCS-Like Zinc finger 5
PGSC0003DMT400020051	20.977	7.265	0.331	0.406	14.31	9.605	AT1G70810	CAR7	Protein C2-DOMAIN ABA-RELATED 7
PGSC0003DMT400015915	25.392	22.73	3.345	3.768	44.589	17.821	AT1G49470	AT1G49470	At1g49470
PGSC0003DMT400085209	3.113	1.355	0.193	0.049	1.778	1.172	AT2G03430	AT2G03430	Ankyrin repeat family protein
PGSC0003DMT400009750	3.113	1.355	0.193	0.049	1.778	1.172	AT2G03430	AT2G03430	Ankyrin repeat family protein
PGSC0003DMT400078151	22.26	6.477	0	0	35.768	6.994	Not found
PGSC0003DMT400066582	22.308	4.8	1.029	0.584	8.68	6.242	AT5G53390	AT5G53390	WSD11
PGSC0003DMT400009701	16.427	2.335	0.184	0.227	7.043	30.522	AT3G23600	AT3G23600	AT3g23600/MDB19_9
PGSC0003DMT400049664	0.862	1.462	0	0	5.783	0.955	AT3G15510	NAC056	NAC transcription factor 56
PGSC0003DMT400045362	11.695	0.735	0	0	0.436	6.522	AT2G36780	UGT73C3	UDP-glycosyltransferase 73C3
PGSC0003DMT400081478	953.823	438.456	0.303	0	18.549	52.904	AT1G51200	SAP2	Zinc finger A20 and AN1 domain-containing stress-associated protein 2
PGSC0003DMT400081243	730.089	649.477	80.994	15.973	5.488	0.522	AT4G18550	AT4G18550	alpha/beta-Hydrolases superfamily protein
PGSC0003DMT400082027	43.285	52.572	8.225	3.264	0	0	AT1G52820	AT1G52820	2-oxoglutarate (2OG) and Fe(II)-dependent oxygenase superfamily protein
PGSC0003DMT400059065	146.522	54.34	10.229	2.245	0.506	0.446	AT1G55290	F6'H2	Feruloyl CoA ortho-hydroxylase 2
PGSC0003DMT400035987	201.215	69.261	16.671	3.749	1.814	0.828	AT1G62660	BFRUCT3	Acid beta-fructofuranosidase 3, vacuolar
PGSC0003DMT400008751	22.442	9.707	0.873	2.354	0.106	0	AT5G15240	AVT1J	Amino acid transporter AVT1J
PGSC0003DMT400071043	16.906	11.369	2.389	1.474	0	0	AT1G30040	GA2OX2	Gibberellin 2-beta-dioxygenase 2
PGSC0003DMT400016494	7224.27	2524.13	653.234	349.304	36.757	91.96	AT3G22840	ELIP1	ELIP1
PGSC0003DMT400047428	0.556	2.366	11.598	16.25	63.351	84.202	AT2G03090	EXPA15	Expansin-A15
PGSC0003DMT400070613	11.456	17.654	2.491	2.888	0.094	0.369	AT2G18700	TPS11	Probable alpha,alpha-trehalose-phosphate synthase
PGSC0003DMT400061846	147.863	32.384	9.19	7.922	2.049	1.503	AT5G17230	PSY	PHYTOENE SYNTHASE
PGSC0003DMT400069555	35.613	10.396	3.364	2.542	0.342	0.497	AT1G64860	SIGA	RNA polymerase sigma factor sigA
PGSC0003DMT400078292	0.105	0.444	23.04	1.573	0.471	0.14	AT5G58320	NET4A	Protein NETWORKED 4A
PGSC0003DMT400011081	0	0	8.124	1.256	0	0	AT5G23660	SWEET12	Bidirectional sugar transporter SWEET12
PGSC0003DMT400075214	0	0.222	54.866	9.297	0.589	0	AT3G45770	AT3G45770	Trans-2-enoyl CoA reductase
PGSC0003DMT400053048	0.91	0.658	4.255	16.27	1.142	0.446	AT5G17680	AT5G17680	Disease resistance protein (TIR-NBS-LRR class)
PGSC0003DMT400078477	0	0	24.492	92.862	10.399	1.618	AT1G22640	MYB3	MYB3
PGSC0003DMT400016038	1.178	1.263	23.766	6.221	0.966	0	AT4G33070	PDC1	Pyruvate decarboxylase 1
PGSC0003DMT400022017	0	0	4.788	19.445	0	0	AT1G17860	KTI2	Kunitz trypsin inhibitor 2
PGSC0003DMT400077519	0.163	0.138	1.14	3.907	0.236	0.204	AT5G10530	LECRK91	L-type lectin-domain containing receptor kinase IX.1
PGSC0003DMT400075928	0	0	3.419	1.009	0	0	AT1G70850	MLP34	MLP34
PGSC0003DMT400079206	5.977	8.061	27.185	60.342	6.572	8.943	AT4G08950	EXO	Protein EXORDIUM
PGSC0003DMT400006232	0.929	1.309	4.595	10.069	1.519	0.917	AT5G17680	AT5G17680	Disease resistance protein (TIR-NBS-LRR class)
PGSC0003DMT400035757	0.297	0.628	13.739	5.588	0	0	AT1G33260	AT1G33260	Probable receptor-like protein kinase At1g33260
PGSC0003DMT400033569	0	0	7.858	18.179	2.132	0.408	AT4G09820	TT8	Transcription factor TT8
PGSC0003DMT400038283	10.077	15.794	126.467	257.441	7.008	5.656	AT2G39030	NATA1	L-ornithine N5-acetyltransferase NATA1
PGSC0003DMT400060308	0.412	4.272	84.431	43.311	1.625	0.611	AT3G53260	PAL2	Phenylalanine ammonia-lyase 2
PGSC0003DMT400032622	0	0.168	3.685	2.047	0	0	AT5G51990	DREB1D	C-repeat binding factor 4
PGSC0003DMT400058521	0.402	0.789	8.455	14.826	1.036	0.344	AT4G22890	PGRL1A	PGR5-LIKE A
PGSC0003DMT400051896	5.326	8.551	34.638	51.015	0.907	2.65	AT5G43700	IAA4	IAA4
PGSC0003DMT400077068	0	0.574	6.433	4.906	0.212	0.102	AT2G44480	BGLU17	beta glucosidase 17
PGSC0003DMT400028530	0.249	1.554	13.344	13.639	3.262	2.484	AT2G37260	WRKY44	WRKY transcription factor 44
PGSC0003DMT400020910	0.326	0.689	4.54	5.41	0.907	0.217	AT1G08080	ACA7	Alpha carbonic anhydrase 7
PGSC0003DMT400009175	34.473	23.955	522.309	569.893	97.682	15.146	AT3G51240	F3H	Naringenin,2-oxoglutarate 3-dioxygenase
PGSC0003DMT400026355	1.906	1.745	323.35	325.567	51.585	6.229	AT4G25640	ATDTX35	Protein DETOXIFICATION

## Sheet: Table S3
Table S3. Full mRNA-seq expression data with TAIR annotation
	TMM normalized TPM expression value						TAIR10 annotation
	DF1	DF2	JF1	JF2	cJF1	cJF2	AGI	alias	description
PGSC0003DMT400026862	0	0	10.55	18.654	11.377	10.165	AT5G08020	RPA1B	Replication protein A 70 kDa DNA-binding subunit B
PGSC0003DMT400068388	0.038	0.023	74.992	15.182	37.499	13.261	AT3G14630	CYP72A9	Cytochrome P450, family 72, subfamily A, polypeptide 9
PGSC0003DMT400020353	0.469	1.263	2.932	6.508	6.996	5.516	AT1G50180	AT1G50180	Putative disease resistance protein At1g50180
PGSC0003DMT400083788	8.879	9.753	36.173	72.735	43.306	42.623	AT1G58120	AT1G58120	Uncharacterized protein At1g58120/68103_m00121
PGSC0003DMT400001997	1.092	1.876	15.513	30.255	23.131	22.102	AT2G45550	CYP76C4	Cytochrome P450 76C4
PGSC0003DMT400051196	0	0	1.323	2.601	3.309	2.025	AT4G27250	AT4G27250	NAD(P)-binding Rossmann-fold superfamily protein
PGSC0003DMT400007732	1.753	4.907	44.214	55.535	25.015	29.757	AT1G08470	SSL3	SSL3
PGSC0003DMT400022952	0.249	0.436	12.26	4.362	9.481	3.822	AT2G37790	AKR4C10	Aldo-keto reductase family 4 member C10
PGSC0003DMT400081181	0.144	0	2.491	3.768	2.956	4.242	AT3G48710	AT3G48710	At3g48710
PGSC0003DMT400031202	70.21	59.722	705.333	528.165	246.655	140.596	AT2G38530	LTP2	Non-specific lipid-transfer protein
PGSC0003DMT400076958	0	0	4.172	2.601	1.931	1.414	AT1G48120	MAIL3	Serine/threonine-protein phosphatase 7 long form homolog
PGSC0003DMT400071660	0.144	0.383	2.968	4.955	4.275	3.554	AT1G48120	MAIL3	Serine/threonine-protein phosphatase 7 long form homolog
PGSC0003DMT400033569	0	0	7.858	18.179	2.132	0.408	AT4G09820	TT8	Transcription factor TT8
PGSC0003DMT400081725	0.163	0.283	1.406	6.191	6.595	1.554	AT5G18860	AT5G18860	AT5g18860/F17K4_110
PGSC0003DMT400061843	0	0	30.861	45.002	25.121	45.146	AT3G03220	EXPA13	Expansin-A13
PGSC0003DMT400022304	0.326	0.689	5.652	3.927	8.068	3.478	AT1G67300	AT1G67300	Major facilitator superfamily protein
PGSC0003DMT400066505	0	0	5.909	3.135	3.592	4.076	AT5G67150	AT5G67150	Anthranilate N-hydroxycinnamoyl/benzoyltransferase-like protein
PGSC0003DMT400005672	3.927	1.707	79.349	80.618	132.202	195.143	AT3G44750	HDT1	Histone deacetylase HDT1
PGSC0003DMT400010235	0.086	0	1.581	2.235	1.237	2.459	AT2G23380	CLF	Histone-lysine N-methyltransferase CLF
PGSC0003DMT400069126	0.354	0.299	8.951	7.368	3.781	6.255	Not found	Not found	Not found
PGSC0003DMT400067297	0	0.184	8.575	18.298	3.121	0.28	AT3G21870	CYCU1-1	Cyclin-U1-1
PGSC0003DMT400052517	0	0	12.554	13.263	7.066	5.783	AT5G08020	RPA1B	Replication protein A 70 kDa DNA-binding subunit B
PGSC0003DMT400032381	0	0.513	8.786	20.78	11.012	4.93	AT3G58120	BZIP61	BZIP61
PGSC0003DMT400068847	1.303	0.842	4.963	6.429	6.831	8.331	AT4G31500	CYP83B1	Cytochrome P450 83B1
PGSC0003DMT400078288	257.115	292.301	783.386	157.754	36.051	25.719	AT2G30490	CYP73A5	Cinnamate-4-hydroxylase
PGSC0003DMT400049886	0.651	2.32	3.814	4.856	0.13	0.217	AT2G37040	PAL1	Phenylalanine ammonia-lyase 1
PGSC0003DMT400051047	12.816	40.169	18.546	20.77	0.389	0	AT1G80840	WRKY40	Probable WRKY transcription factor 40
PGSC0003DMT400014949	6.073	48.973	26.174	55.308	0.636	0.599	AT4G23810	WRKY53	Probable WRKY transcription factor 53
PGSC0003DMT400075234	103.869	245.609	915.652	77.7	13.32	4.713	AT3G26040	AT3G26040	HXXXD-type acyl-transferase family protein
PGSC0003DMT400008182	33.141	18.626	45.878	35.606	3.18	2.408	AT1G65060	4CL3	4-coumarate--CoA ligase 3
PGSC0003DMT400075209	0.872	11.889	50.997	8.061	0.742	0	AT1G24420	AT1G24420	F21J9.8
PGSC0003DMT400031695	4.693	26.672	9.595	21.443	0.141	0.166	AT4G23810	WRKY53	Probable WRKY transcription factor 53
PGSC0003DMT400031899	1.102	3.659	7.94	4.866	0	0	AT4G00870	BHLH14	Transcription factor bHLH14
PGSC0003DMT400035590	0.709	3.981	7.582	4.896	0.094	0	AT2G30490	CYP73A5	Cinnamate-4-hydroxylase
PGSC0003DMT400077068	0	0.574	6.433	4.906	0.212	0.102	AT2G44480	BGLU17	beta glucosidase 17
PGSC0003DMT400055531	58.199	86.815	126.853	252.911	9.599	5.095	AT2G37040	PAL1	Phenylalanine ammonia-lyase 1
PGSC0003DMT400015017	53.132	160.279	226.475	38.84	4.405	4.013	AT4G17880	MYC4	Transcription factor MYC4
PGSC0003DMT400011748	11.839	18.519	15.173	6.459	1.649	1.338	AT1G48000	MYB112	MYB transcription factor
PGSC0003DMT400055488	232.948	318.093	431.004	895.47	44.354	18.815	AT2G37040	PAL1	Phenylalanine ammonia-lyase 1
PGSC0003DMT400067321	2.864	15.197	2.123	10.504	0	0	AT3G23250	MYB15	Transcription factor MYB15
PGSC0003DMT400080548	72.921	164.819	306.66	64.912	14.969	10.56	AT2G37040	PAL1	Phenylalanine ammonia-lyase 1
PGSC0003DMT400080765	25.699	166.81	208.38	394.445	9.869	6.726	AT2G37040	PAL1	Phenylalanine ammonia-lyase 1
PGSC0003DMT400091332	0	0	0	0	0	0	Not found	Not found	Not found
PGSC0003DMT400032646	3.276	7.013	6.268	7.032	11.707	6.14	AT5G64010	AT5G64010	unknown protein; FUNCTIONS IN: molecular_function unknown; INVOLVED IN: biological_process unknown; LOCATED IN: cellular_component unknown; EXPRESSED IN: 23 plant structures; EXPRESSED DURING: 13 growth stages; Ha.
PGSC0003DMT400087921	0	0	0	0	0	0	Not found	Not found	Not found
PGSC0003DMT400001249	14.071	15.794	9.99	7.052	9.869	12.484	AT1G50170	SIRB	Sirohydrochlorin ferrochelatase, chloroplastic
PGSC0003DMT400084737	31.12	11.346	7.435	18.476	19.327	41.286	AT1G27300	AT1G27300	F17L21.9
PGSC0003DMT400040143	37.433	32.797	54.857	30.018	3.533	7.771	AT2G37430	ZAT11	ZAT11
PGSC0003DMT400024461	17.921	5.512	10.385	10.791	8.81	4.701	AT2G32560	AT2G32560	F-box protein At2g32560
PGSC0003DMT400012288	7.557	8.75	12.453	13.204	6.584	13.07	AT4G17330	ATG2484-1	G2484-1 protein
PGSC0003DMT400044229	7.73	1.447	0	0	0	0	AT5G39180	AT5G39180	Germin-like protein subfamily 1 member 19
PGSC0003DMT400040185	0.862	0.88	0.57	0.702	2.073	2.688	AT3G46290	HERK1	Receptor-like protein kinase HERK 1
PGSC0003DMT400067238	22.605	21.405	8.988	21.106	14.604	12.306	AT4G08500	MEKK1	Mitogen-activated protein kinase kinase kinase 1
PGSC0003DMT400093857	0	0	0	0	0	0	Not found	Not found	Not found
PGSC0003DMT400076732	0	0	0	0	0	0	Not found	Not found	Not found
PGSC0003DMT400020237	0	0	0	0	3.156	0	Not found	Not found	Not found
PGSC0003DMT400093532	0	0	0	0	0	0	AT3G26620	LBD23	LOB domain-containing protein 23
PGSC0003DMT400083870	9.55	12.525	41.136	10.533	6.289	2.318	AT1G60970	AT1G60970	Coatomer subunit zeta-1
PGSC0003DMT400064990	18.831	12.502	12.692	12.274	10.011	13.821	AT5G48030	GFA2	GFA2
PGSC0003DMT400091872	0	0	0	0	0	0	Not found	Not found	Not found
PGSC0003DMT400073491	68.476	68.411	60.931	46.505	56.167	49.26	AT4G32530	AT4G32530	ATPase, F0/V0 complex, subunit C protein
PGSC0003DMT400023981	12.998	14.362	6.929	15.795	16.006	30.484	AT1G58100	TCP8	Transcription factor TCP8
PGSC0003DMT400080177	0	0	0	0	0	3.873	Not found	Not found	Not found
PGSC0003DMT400078958	5.814	6.431	10.017	4.055	6.112	4.382	AT1G80530	AT1G80530	Major facilitator superfamily protein
PGSC0003DMT400076756	7.567	4.302	4.365	4.421	7.196	6.064	AT3G10250	AT3G10250	AT3G10250 protein
PGSC0003DMT400012881	0	0	0	0.287	0	0	AT5G45890	SAG12	Senescence-specific cysteine protease SAG12
PGSC0003DMT400024428	18.065	13.405	11.01	13.085	15.181	15.618	AT3G12250	TGA6	TGACG motif-binding factor 6
PGSC0003DMT400058594	11.245	6.706	14.089	8.486	8.397	1.911	AT2G02010	GAD4	glutamate decarboxylase 4
PGSC0003DMT400006733	0	27.461	38.847	13.461	8.174	0.739	AT2G42110	AT2G42110	At2g42110
PGSC0003DMT400044098	0.297	0.038	0.046	1.029	3.804	1.669	AT2G32530	CSLB3	Cellulose synthase-like protein B3
PGSC0003DMT400052422	0	0	0	0	0	0	Not found	Not found	Not found
PGSC0003DMT400009862	382.937	193.635	154.442	89.519	211.075	96.342	AT5G03460	AT5G03460	Transmembrane protein
PGSC0003DMT400085415	0	0	0	0	0	0	Not found	Not found	Not found
PGSC0003DMT400067771	15.268	20.395	17.002	23.292	3.192	4.127	AT2G27500	AT2G27500	Glucan endo-1,3-beta-glucosidase 14
PGSC0003DMT400060129	0	0	0	0	0	0	AT2G34930	AT2G34930	Disease resistance family protein / LRR family protein
PGSC0003DMT400086146	0	0	0	0	0	0	Not found	Not found	Not found
PGSC0003DMT400016607	346.185	424.86	618.347	354.487	500.034	594.652	AT2G19730	RPL28A	60S ribosomal protein L28-1
PGSC0003DMT400092145	0	0	0	0	0	0	AT3G14250	AT3G14250	RBR-type E3 ubiquitin transferase
PGSC0003DMT400036399	1.647	0.199	0.221	0.178	0.353	2.14	AT5G07990	CYP75B1	TT7
PGSC0003DMT400033248	4.751	1.539	2.739	0.801	1.095	1.452	AT2G45430	AHL22	AT-hook motif nuclear-localized protein
PGSC0003DMT400012896	85.066	31.633	51.392	25.211	28.937	19.707	AT5G42000	AT5G42000	At5g42000
PGSC0003DMT400088901	0	0	0	0	0	0	Not found	Not found	Not found
PGSC0003DMT400096752	0	0	0	0	0	0	Not found	Not found	Not found
PGSC0003DMT400036890	6.293	8.567	8.437	9.159	13.002	5.58	AT1G16880	ACR11	ACR11
PGSC0003DMT400037096	11.638	1.86	0.588	1.078	0	0.204	AT1G72030	AT1G72030	Acyl-CoA N-acyltransferases (NAT) superfamily protein
PGSC0003DMT400046711	0.46	0	0	0.445	0.518	0.803	AT3G48290	CYP71A24	Cytochrome P450, family 71, subfamily A, polypeptide 24
PGSC0003DMT400039561	0	0	0	0	0	0	Not found	Not found	Not found
PGSC0003DMT400095353	0	0	0	0	0	0	Not found	Not found	Not found
PGSC0003DMT400081442	183.351	88.921	78.696	34.449	93.136	73.082	AT2G47485	AT2G47485	At2g47485
PGSC0003DMT400045740	16.638	14.592	9.631	2.483	0.448	0.624	AT3G21800	UGT71B8	UDP-glycosyltransferase 71B8
PGSC0003DMT400096720	0	0	0	0	0	0	Not found	Not found	Not found
PGSC0003DMT400017367	0	0	0	0	0	0	AT5G39150	AT5G39150	Germin-like protein subfamily 1 member 17
PGSC0003DMT400082330	0	0	0	0	0	0	Not found	Not found	Not found
PGSC0003DMT400088077	0	0	0	0	0	0	Not found	Not found	Not found
PGSC0003DMT400001084	1.092	1.439	0.79	0.841	0.671	0.153	AT1G70505	AT1G70505	unknown protein; BEST Arabidopsis thaliana protein match is: unknown protein (TAIR:AT1G10660.1); Ha.
PGSC0003DMT400083478	0	0	0	0	0	0	AT3G19270	CYP707A4	CYP707A4
PGSC0003DMT400088735	0	0	0	0	0	0	Not found	Not found	Not found
PGSC0003DMT400089244	0	0	0	0	0	0	Not found	Not found	Not found
PGSC0003DMT400071946	0	0	0	0	0	0	Not found	Not found	Not found
PGSC0003DMT400064343	0.872	1.263	1.112	3.007	2.638	4.357	AT5G54510	GH3.6	GH3.6
PGSC0003DMT400072467	0.067	0	0	0.079	0	0	AT1G64140	AT1G64140	F22C12.10
PGSC0003DMT400055262	0.603	1.233	1.93	2.087	0.942	0.471	AT1G79450	ALIS5	ALA-interacting subunit 5
PGSC0003DMT400031315	1.992	0.957	0.487	1.493	1.449	1.236	AT3G57120	AT3G57120	Protein kinase superfamily protein
PGSC0003DMT400015734	22.663	27.4	16.561	24.578	24.862	57.426	AT3G07770	HSP90-6	Heat shock protein 90-6, mitochondrial
PGSC0003DMT400087869	0	0	0	0	0	0	Not found	Not found	Not found
PGSC0003DMT400018871	1.772	2.58	4.623	2.186	1.696	0.828	AT3G47630	AT3G47630	At3g47630
PGSC0003DMT400009634	7.078	3.522	2.527	2.908	4.852	3.057	AT5G43680	AT5G43680	AT5g43680/MQO24_4
PGSC0003DMT400097689	0	0	0	0	0	0	Not found	Not found	Not found
PGSC0003DMT400019719	0	0	0	0	0	0	AT5G46800	BOU	Mitochondrial carnitine/acylcarnitine carrier-like protein
PGSC0003DMT400046778	0.479	0.498	0.239	0.089	0.247	0.089	AT4G20140	GSO1	LRR receptor-like serine/threonine-protein kinase GSO1
PGSC0003DMT400031221	6.034	8.712	7.343	4.856	19.421	10.637	AT1G33110	DTX21	Protein DETOXIFICATION
PGSC0003DMT400090056	0	0	0	0.089	0	0.051	AT2G15080	AtRLP19	Receptor-like protein 19
PGSC0003DMT400005591	0	0	0	0	0	0	AT5G13870	XTH5	Xyloglucan endotransglucosylase/hydrolase
PGSC0003DMT400032141	0	0.926	2.886	0	5.912	14.866	AT4G23330	AT4G23330	BEST Arabidopsis thaliana protein match is: eukaryotic translation initiation factor 3A (TAIR:AT4G11420.1); Ha.
PGSC0003DMT400055156	0	0	3.759	0	0	0	AT3G49780	PSK3	Phytosulfokines 3
PGSC0003DMT400031586	26.705	20.586	10.504	98.352	7.914	17.184	AT4G24110	AT4G24110	NADP-specific glutamate dehydrogenase
PGSC0003DMT400000930	0	1.432	0.873	0.218	0.212	0.484	AT4G29170	MND1	Meiotic nuclear division protein 1 homolog
PGSC0003DMT400060947	0	0	0.092	0	0.318	0	AT3G58040	SINAT2	E3 ubiquitin-protein ligase
PGSC0003DMT400043950	0	0	0	0	0	0	AT3G57060	AT3G57060	Condensin complex subunit 1
PGSC0003DMT400097517	0	0	0	0	0	0	Not found	Not found	Not found
PGSC0003DMT400013579	0	0	0	0	0	0	Not found	Not found	Not found
PGSC0003DMT400091681	0	0	0	0	0	0	Not found	Not found	Not found
PGSC0003DMT400057904	7.538	4.41	4.448	3.996	2.991	5.885	AT5G27240	AT5G27240	DNAJ heat shock N-terminal domain-containing protein
PGSC0003DMT400068155	1.264	5.504	5.468	3.976	5.17	3.605	AT1G51610	MTPC4	Metal tolerance protein C4
PGSC0003DMT400055395	3.008	3.208	3.079	6.35	2.214	6.153	AT5G43130	TAF4B	Transcription initiation factor TFIID subunit 4b
PGSC0003DMT400009703	0	0	0	0	0	0.089	AT5G02700	AT5G02700	Putative F-box/LRR-repeat protein At5g02700
PGSC0003DMT400042531	3.285	14.852	4.476	0	0.73	0.42	AT5G56550	OXS3	Emb
PGSC0003DMT400020698	3.592	2.687	2.739	10.543	4.016	1.554	AT1G47380	AT1G47380	Probable protein phosphatase 2C 12
PGSC0003DMT400066548	15.364	8.934	13.73	8.575	11.989	3.783	AT2G15240	AT2G15240	At2g15240/F15A23.2
PGSC0003DMT400018254	0.144	0.482	1.737	0.168	0.165	0.191	AT3G14740	AT3G14740	RING/FYVE/PHD zinc finger superfamily protein
PGSC0003DMT400078214	0	0	0	0	0	0	AT5G04110	GYRB3	DNA GYRASE B3
PGSC0003DMT400066664	0.153	0.26	0	0	0	0	AT2G23610	MES3	MES3
PGSC0003DMT400058632	3.343	1.018	0.248	0	1.602	0	AT1G68040	AT1G68040	Putative S-adenosyl-L-methionine:salicylic acid carboxyl methyltransferase; 41514-39166
PGSC0003DMT400046516	0	0.268	2.61	4.718	0.353	0	AT1G33760	ERF022	Ethylene-responsive transcription factor ERF022
PGSC0003DMT400018552	126.091	97.181	114.703	76.741	112.604	98.036	AT3G12390	AT3G12390	Nascent polypeptide-associated complex subunit alpha-like protein 1
PGSC0003DMT400096183	0	0	0	0	0	0	Not found	Not found	Not found
PGSC0003DMT400066209	0	0	0	0.692	0.224	1.045	AT2G15220	AT2G15220	At2g15220/F15A23.4
PGSC0003DMT400024090	0	0	0.092	0.227	0	0	AT1G32060	PRK	Phosphoribulokinase
PGSC0003DMT400031386	0	0	0	0	0	0	AT1G70830	MLP28	MLP-like protein 28
PGSC0003DMT400053715	0	0	0	0	0	0	Not found	Not found	Not found
PGSC0003DMT400033680	3.783	4.846	6.332	5.924	4.216	3.567	AT3G12150	AT3G12150	Alpha/beta hydrolase family protein
PGSC0003DMT400007592	120.89	196.276	226.824	103.584	0.813	1.885	AT1G19180	TIFY10A	TIFY10A
PGSC0003DMT400095504	0.92	1.24	1.737	1.325	1.46	0.892	AT3G07330	CSLC6	Probable xyloglucan glycosyltransferase 6
PGSC0003DMT400056960	22.404	14.148	10.771	10.355	8.762	10.599	AT5G56180	ARP8	Actin-related protein 8
PGSC0003DMT400018147	0	0	0	0	0	0	Not found	Not found	Not found
PGSC0003DMT400036525	0	0	0	0	0	0	Not found	Not found	Not found
PGSC0003DMT400090130	0	0	0	0	0	0	Not found	Not found	Not found
PGSC0003DMT400034146	83.419	82.36	381.092	287.874	126.761	189.283	AT2G02360	PP2B10	F-box protein PP2-B10
PGSC0003DMT400072587	49.042	48.001	42.918	94.692	145.086	48.05	AT1G52340	ABA2	Xanthoxin dehydrogenase
PGSC0003DMT400066924	12.644	16.689	17.37	13.214	11.836	8.522	AT3G60590	AT3G60590	Cytochrome P450 family protein
PGSC0003DMT400094713	0	0	0	0	0	0	Not found	Not found	Not found
PGSC0003DMT400034092	0.632	0	0	0.732	0	1.376	AT5G39160	GLP2A	Germin-like protein subfamily 1 member 18
PGSC0003DMT400065047	0	0	0	0.089	0	0.204	AT2G45550	CYP76C4	Cytochrome P450 76C4
PGSC0003DMT400000464	0	0	0	0	0.565	0.662	AT5G52360	ADF12	ADF10
PGSC0003DMT400063662	4.54	9.983	11.708	2.611	5.064	0.395	AT4G02570	CUL1	AT4G02570 protein
PGSC0003DMT400059098	0	0	0	0	0	0	AT2G29100	ATGLR2.9	Glutamate receptor
PGSC0003DMT400074548	131.244	151.115	180.625	129.22	178.193	157.449	AT3G58730	VHA-D	V-type proton ATPase subunit D
PGSC0003DMT400073336	122.576	98.077	45.464	69.926	61.184	105.336	AT3G62120	AT3G62120	Proline--tRNA ligase, cytoplasmic
PGSC0003DMT400094892	0	0	0	0	0	0	Not found	Not found	Not found
PGSC0003DMT400019653	0.517	1.531	0.184	1.404	0.353	0.586	AT3G10600	CAT7	Cationic amino acid transporter 7, chloroplastic
PGSC0003DMT400091752	0	0	0	0	0	0	Not found	Not found	Not found
PGSC0003DMT400089958	0	0	0	0	0	0	Not found	Not found	Not found
PGSC0003DMT400088059	0	0	0	0	0	0	Not found	Not found	Not found
PGSC0003DMT400085166	0	0	0	0	0	0	AT2G32440	KAO2	Ent-kaurenoic acid oxidase 2
PGSC0003DMT400035939	0	0	0	0	0	0	Not found	Not found	Not found
PGSC0003DMT400094519	0	0	0	0	0	0	Not found	Not found	Not found
PGSC0003DMT400008653	0	0	0	0	0	0	AT1G02670	AT1G02670	P-loop containing nucleoside triphosphate hydrolases superfamily protein
PGSC0003DMT400093349	0	0	0	0	0	0	Not found	Not found	Not found
PGSC0003DMT400013757	21.044	14.852	5.137	11.522	15.888	16.726	AT1G48830	RPS7A	40S ribosomal protein S7
PGSC0003DMT400076739	0	0	0	0	0	0	AT5G04160	UUAT1	UDP-URONIC ACID TRANSPORTER 1
PGSC0003DMT400055533	0	0	0	0	0	0	AT2G37030	AT2G37030	Auxin-responsive family protein
PGSC0003DMT400060039	149.443	275.643	373.813	94.939	53.458	47.579	AT5G16440	IPP1	Isopentenyl-diphosphate Delta-isomerase I, chloroplastic
PGSC0003DMT400030581	0.383	0.176	0	0.218	0	0	AT2G33030	AtRLP25	RLP25
PGSC0003DMT400058996	41.484	47.519	50.914	4.382	11.271	5.159	AT3G50440	MES10	Methylesterase 10
PGSC0003DMT400021309	1.341	1.439	0	0.415	0	0	AT2G15730	AT2G15730	At2g15730
PGSC0003DMT400007668	0	0	0	0	0	0	Not found	Not found	Not found
PGSC0003DMT400084937	0	0	0	0	0	0	Not found	Not found	Not found
PGSC0003DMT400034561	11.456	23.342	28.186	7.151	6.56	3.057	AT3G02870	VTC4	Inositol-phosphate phosphatase
PGSC0003DMT400079302	5.067	10.282	6.213	10.474	11.777	7.325	AT2G40830	RHC1A	Probable E3 ubiquitin-protein ligase RHC1A
PGSC0003DMT400085070	0	0	0	0	0	0	Not found	Not found	Not found
PGSC0003DMT400095921	0	0	0	0	0	0	Not found	Not found	Not found
PGSC0003DMT400074691	0	0	0	0	0	0	AT4G23160	CRK8	cysteine-rich RLK (RECEPTOR-like protein kinase) 8
PGSC0003DMT400017921	0.259	0.544	1.434	0.297	1.566	0.662	AT5G14510	AT5G14510	ARM repeat superfamily protein
PGSC0003DMT400054480	19.923	5.895	1.176	24.489	5.889	2.752	AT1G31330	PSAF	Photosystem I reaction center subunit III, chloroplastic
PGSC0003DMT400095806	0	0	0	0	0	0	Not found	Not found	Not found
PGSC0003DMT400091448	0	0	0	0	0	0	Not found	Not found	Not found
PGSC0003DMT400067194	0	0.467	0	0	0.212	0	AT3G56650	PPD6	PPD6
PGSC0003DMT400085627	0	0	0	0	0	0	Not found	Not found	Not found
PGSC0003DMT400019213	0	0	0	0	0	0	AT3G03300	DCL2	Endoribonuclease Dicer homolog 2
PGSC0003DMT400047482	2.165	1.317	1.213	1.088	1.131	1.49	AT3G49600	UBP26	Ubiquitin carboxyl-terminal hydrolase 26
PGSC0003DMT400059290	0.192	0	0	0	0	0	Not found	Not found	Not found
PGSC0003DMT400033260	4.368	5.03	5.716	0.791	1.531	0	AT3G60810	AT3G60810	At3g60810
PGSC0003DMT400024385	25.076	34.374	95.707	13.57	11.719	5.796	AT1G14130	AT1G14130	2-oxoglutarate (2OG) and Fe(II)-dependent oxygenase superfamily protein
PGSC0003DMT400005170	0	0	0	0	0	0	AT4G37870	PCKA	Phosphoenolpyruvate carboxykinase (ATP)-like protein
PGSC0003DMT400046698	29.76	47.297	54.039	52.578	45.555	76.292	AT4G34200	PGDH1	D-3-phosphoglycerate dehydrogenase
PGSC0003DMT400073050	0	5.964	8.951	2.413	1.343	0.395	AT5G45700	AT5G45700	Haloacid dehalogenase-like hydrolase (HAD) superfamily protein
PGSC0003DMT400060272	0.096	0.084	0.928	0.119	0.883	0.255	AT1G49780	PUB26	U-box domain-containing protein 26
PGSC0003DMT400015197	0	0	0	0.316	0.306	0.357	AT1G08465	YAB2	Putative axial regulator YABBY 2
PGSC0003DMT400097094	0	0	0	0	0	0	Not found	Not found	Not found
PGSC0003DMT400018109	0.661	0.781	4.54	19.178	24.909	3.923	AT2G05642	AT2G05642	Nucleic acid-binding, OB-fold-like protein
PGSC0003DMT400093570	0	0	0	0	0	0	Not found	Not found	Not found
PGSC0003DMT400023837	0	0	0	0	0	0	AT4G28365	ENODL3	ENODL3
PGSC0003DMT400015469	0	0	0	0	0	0.115	AT2G17030	SKIP23	F-box protein SKIP23
PGSC0003DMT400008397	0	0	0	0	0	0	Not found	Not found	Not found
PGSC0003DMT400070590	23.18	20.372	13.978	18.149	7.278	22.012	AT4G28910	AFPH2	NINJA
PGSC0003DMT400055486	0	0	0	0	0	0	Not found	Not found	Not found
PGSC0003DMT400041034	3.745	2.879	3.639	6.053	3.227	2.65	AT3G25800	PP2AA2	Serine/threonine-protein phosphatase 2A 65 kDa regulatory subunit A beta isoform
PGSC0003DMT400070241	0	0	0	0	0	0	Not found	Not found	Not found
PGSC0003DMT400074452	59.741	53.965	104.557	54.853	69.51	60.942	AT3G61110	RPS27B	40S ribosomal protein S27
PGSC0003DMT400015248	21.992	17.057	13.565	16.824	11.966	26.267	AT2G26920	AT2G26920	At2g26920
PGSC0003DMT400005337	0.22	0.184	0.202	0.504	1.472	0.573	AT4G05220	AT4G05220	Late embryogenesis abundant (LEA) hydroxyproline-rich glycoprotein family
PGSC0003DMT400036729	24.99	43.423	39.941	27.614	34.19	19.796	AT1G09760	U2A'	U2 small nuclear ribonucleoprotein A'
PGSC0003DMT400046470	0	0	0	0	0.236	0	Not found	Not found	Not found
PGSC0003DMT400004521	12.442	11.353	11.699	14.945	12.26	8.662	AT5G65940	CHY1	3-hydroxyisobutyryl-CoA hydrolase 1
PGSC0003DMT400070657	0	0	0	0	0	0	AT5G48380	BIR1	Probably inactive leucine-rich repeat receptor-like protein kinase At5g48380
PGSC0003DMT400092695	0	0	0	0	0	0	Not found	Not found	Not found
PGSC0003DMT400035086	6.111	8.743	10.596	11.008	10.8	5.427	AT1G60800	NIK3	Protein NSP-INTERACTING KINASE 3
PGSC0003DMT400085830	0	0	0	0	0	0	Not found	Not found	Not found
PGSC0003DMT400033950	0	0	0	0	0.365	0.217	AT1G06740	AT1G06740	At1g06740
PGSC0003DMT400056515	0	0	0	0	0	0	Not found	Not found	Not found
PGSC0003DMT400008558	100.756	120.799	162.208	80.746	83.467	60.114	AT1G47200	WPP2	WPP domain-containing protein 2
PGSC0003DMT400023603	106.829	163.433	134.352	75.653	7.679	4	AT1G53885	FLZ17	FCS-Like Zinc finger 18
PGSC0003DMT400057108	0.268	0.168	0.064	0.158	0.377	0.178	AT2G05160	AT2G05160	Zinc finger CCCH domain-containing protein 18
PGSC0003DMT400029536	1.897	2.235	4.163	3.956	1.708	4.611	Not found	Not found	Not found
PGSC0003DMT400000352	0.335	0.834	1.856	1.167	0.789	0.828	AT4G00900	ECA2	Calcium-transporting ATPase 2, endoplasmic reticulum-type
PGSC0003DMT400063821	0	0	0	0	0	0	AT1G43790	TED6	At1g43790
PGSC0003DMT400007430	0	0	0	0	0	0	AT3G28857	PRE5	Transcription factor PRE5
PGSC0003DMT400059722	0.134	0	0	0	0	0	AT5G09530	PELPK1	PRP10
PGSC0003DMT400086397	0	0.26	0	1.395	0.342	0	Not found	Not found	Not found
PGSC0003DMT400095271	0	0	0.331	0	0	0	AT1G30650	WRKY14	Probable WRKY transcription factor 14
PGSC0003DMT400003152	34.406	21.811	38.342	10.464	10.6	4.535	AT5G63400	ADK1	ADK1
PGSC0003DMT400046906	3.228	10.098	16.377	8.061	10.011	5.095	AT2G02500	ISPD	2-C-methyl-D-erythritol 4-phosphate cytidylyltransferase, chloroplastic
PGSC0003DMT400086135	0	0	0	0	0	0	Not found	Not found	Not found
PGSC0003DMT400006517	45.526	46.47	50.528	19.039	20.999	12.573	AT1G52280	RABG3D	Ras-related protein RABG3d
PGSC0003DMT400093196	0	0	0	0	0	0	Not found	Not found	Not found
PGSC0003DMT400084820	0	0	0	0	0	0	Not found	Not found	Not found
PGSC0003DMT400092921	0	0	0	0	0	0	Not found	Not found	Not found
PGSC0003DMT400056039	1.82	0	8.97	3.897	1.979	0	AT1G68585	AT1G68585	At1g68585
PGSC0003DMT400086718	0	0	0	0	0	0	Not found	Not found	Not found
PGSC0003DMT400077096	0.68	0	0.312	0	0.377	0	Not found	Not found	Not found
PGSC0003DMT400018913	0	0	0	0	4.44	0	Not found	Not found	Not found
PGSC0003DMT400075548	391.654	454.977	745.55	743.987	1117.61	1200.74	AT3G13580	RPL7D	Ribosomal protein L30/L7 family protein
PGSC0003DMT400075804	2.193	2.297	2.757	4.372	3.639	3.541	AT1G70680	PXG5	Probable peroxygenase 5
PGSC0003DMT400004237	0.987	4.586	0.634	0	6.242	0	AT2G44640	AT2G44640	Expressed protein
PGSC0003DMT400045444	8.305	9.363	7.444	14.747	9.269	8.828	AT1G14380	IQD28	At1g14380
PGSC0003DMT400019381	4.195	2.924	3.428	2.245	2.615	2.178	AT2G28520	VHA-A1	V-type proton ATPase subunit a1
PGSC0003DMT400072070	0	0	0	0	0	0	Not found	Not found	Not found
PGSC0003DMT400083172	0	0	0	0	0	0	AT5G39810	AGL98	AGAMOUS-like 98
PGSC0003DMT400046653	0.067	0.061	0.037	0	0.153	0.178	AT5G50170	AT5G50170	C2 and GRAM domain-containing protein At5g50170
PGSC0003DMT400071639	13.515	14.025	13.179	11.344	38.877	15.414	AT5G54980	AT5G54980	CASP-like protein
PGSC0003DMT400096635	0	0	0	0	0	0	Not found	Not found	Not found
PGSC0003DMT400094292	0	0	1.075	0.682	0	3.159	AT4G27190	AT4G27190	Disease resistance protein At4g27190
PGSC0003DMT400085100	0	0	0	0	0	0	AT1G33540	SCPL18	Serine carboxypeptidase-like 18
PGSC0003DMT400089237	0	0	0	0	0	0	Not found	Not found	Not found
PGSC0003DMT400061209	4.732	11.797	7.472	7.695	8.704	8.841	Not found	Not found	Not found
PGSC0003DMT400059143	1.456	0.459	0.846	1.256	1.425	0.713	AT1G48175	emb2191	tRNA-specific adenosine deaminase TAD2
PGSC0003DMT400077828	2.146	2.833	4.476	5.242	6.807	13.108	AT2G04790	AT2G04790	unknown protein; Ha.
PGSC0003DMT400004893	0	0	0	0	0	0	AT4G39950	CYP79B2	cytochrome P450, family 79, subfamily B, polypeptide 2
PGSC0003DMT400015430	0	0	0	0	0	0	AT5G57260	CYP71B10	CYP71B10
PGSC0003DMT400049932	0	0	0	0	0	0	AT1G01470	LEA14	LSR3
PGSC0003DMT400026859	0	0	0	0	1.578	0	Not found	Not found	Not found
PGSC0003DMT400060788	0.029	0.031	0	0.069	0.071	0	AT5G46330	FLS2	Leucine-rich repeat receptor-like protein kinase (Fragment)
PGSC0003DMT400091266	0	0	0	0	0	0	Not found	Not found	Not found
PGSC0003DMT400025332	0	0	0	0	0	0	Not found	Not found	Not found
PGSC0003DMT400084490	1.59	3.522	7.628	4.916	4.287	2.013	AT2G23380	CLF	Histone-lysine N-methyltransferase CLF
PGSC0003DMT400005513	0	0	0	0	0	0	AT3G53320	AT3G53320	At3g53320
PGSC0003DMT400043830	1.331	0	1.112	1.444	1.449	0	Not found	Not found	Not found
PGSC0003DMT400059233	0	0	0	0	0	0	AT5G62310	IRE	Probable serine/threonine protein kinase IRE
PGSC0003DMT400041338	13.937	11.996	16.451	10.425	19.079	11.758	AT3G25570	SAMDC3	S-adenosylmethionine decarboxylase proenzyme 3
PGSC0003DMT400027697	10.259	10.435	13.997	22.343	9.799	3.274	Not found	Not found	Not found
PGSC0003DMT400001858	1.456	1.99	0.34	0.831	1.213	1.885	AT1G05060	AT1G05060	At1g05060
PGSC0003DMT400056116	0.268	0	0	0.613	0	0	AT5G65030	AT5G65030	At5g65030
PGSC0003DMT400008351	7.797	3.292	2.279	101.754	11.872	23.159	AT4G27670	HSP21	HSP21
PGSC0003DMT400029670	255.429	195.564	214.124	242.833	440.829	612.817	AT2G47640	AT2G47640	Putative small nuclear ribonucleoprotein D2
PGSC0003DMT400031457	7.663	8.705	10.348	16.982	13.956	13.019	AT2G47010	AT2G47010	At2g47010/F14M4.16
PGSC0003DMT400000381	0	0	0.138	0.059	0.106	0	AT4G00230	SBT4.14	Subtilisin-like protease SBT4.14
PGSC0003DMT400032205	0	0	0	0	0	0	AT2G01970	TMN3	Transmembrane 9 superfamily member 3
PGSC0003DMT400001169	0	0.184	0	0	0	0.14	AT3G12110	ACT11	Actin-11
PGSC0003DMT400092534	0	0	0	0	0	0	Not found	Not found	Not found
PGSC0003DMT400062331	0	0	0	0	0	0	Not found	Not found	Not found
PGSC0003DMT400093326	0	0	0	0	0	0	Not found	Not found	Not found
PGSC0003DMT400051749	1.149	0.459	4.228	2.374	0.742	0	AT3G24760	AT3G24760	F-box/kelch-repeat protein At3g24760
PGSC0003DMT400077026	18.132	4.157	4.163	0	2.803	6.497	AT2G18390	ARL2	TTN5
PGSC0003DMT400038508	0	0	0	0	0	0	Not found	Not found	Not found
PGSC0003DMT400006758	78.917	19.17	29.409	46.891	68.45	40.407	Not found	Not found	Not found
PGSC0003DMT400069010	1.829	1.638	1.801	0.593	0.695	2.025	AT1G53350	RPP8L2	Probable disease resistance RPP8-like protein 2
PGSC0003DMT400050938	0	0	0	0	0	0	Not found	Not found	Not found
PGSC0003DMT400068767	2.797	3.001	1.636	2.037	5.371	2.637	AT5G05830	AT5G05830	At5g05830
PGSC0003DMT400085733	0	0	0	0	0	0	Not found	Not found	Not found
PGSC0003DMT400083786	7.663	10.251	10.091	7.408	11.141	6.484	AT5G64380	AT5G64380	AT5g64380/MSJ1_22
PGSC0003DMT400067337	113.917	27.89	4.806	90.251	46.309	77.311	AT4G27310	AT4G27310	BBX28
PGSC0003DMT400029327	14.78	12.341	9.172	12.531	9.599	9.579	AT4G26450	AT4G26450	Uncharacterized protein At4g26450
PGSC0003DMT400000264	1381.68	979.414	694.296	511.015	899.855	768.228	AT2G04520	AT2G04520	Nucleic acid-binding, OB-fold-like protein
PGSC0003DMT400089649	0	0	0	0	0	0	Not found	Not found	Not found
PGSC0003DMT400045103	1.13	0.957	1.572	0.218	0.836	0	AT3G42170	HAT	DAYSLEEPER
PGSC0003DMT400093052	0	0	0	0	0	0	Not found	Not found	Not found
PGSC0003DMT400073048	2.624	3.315	3.115	5.202	6.171	6.025	AT1G29760	SEI2	Seipin-2
PGSC0003DMT400088953	0	0	0	0	0	0	AT2G24960	AT2G24960	Myb/SANT-like DNA-binding domain protein
PGSC0003DMT400001937	7.165	16.345	26.946	17.101	12.366	10.7	AT2G16370	THY-1	Bifunctional dihydrofolate reductase-thymidylate synthase 1
PGSC0003DMT400065402	0	0	0	0	0	0	AT5G06490	ATL71	Putative RING-H2 finger protein ATL71
PGSC0003DMT400036921	0	0	0	0.465	1.814	0.535	AT5G07330	AT5G07330	At5g07330
PGSC0003DMT400010908	35.871	27.093	31.173	62.825	54.094	62.763	AT3G13570	SCL30A	Serine/arginine-rich SC35-like splicing factor SCL30A
PGSC0003DMT400041985	40.89	14.691	13.004	11.325	12.991	21.031	AT4G14440	ECI3	Enoyl-CoA delta isomerase 3
PGSC0003DMT400094824	0	0	0	0	0	0	Not found	Not found	Not found
PGSC0003DMT400089538	0	0	0	0	0	0.955	Not found	Not found	Not found
PGSC0003DMT400021234	3.64	4.371	1.314	4.184	3.145	11.872	AT2G26150	HSFA2	Heat stress transcription factor A-2
PGSC0003DMT400006277	4.176	2.251	1.636	2.384	0.66	1.541	AT4G31080	AT4G31080	Protein of unknown function (DUF2296)
PGSC0003DMT400088945	0	0	0	0	0	0	Not found	Not found	Not found
PGSC0003DMT400065131	4.004	10.19	26.358	4.609	3.309	3.236	AT1G77280	AT1G77280	Protein kinase protein with adenine nucleotide alpha hydrolases-like domain
PGSC0003DMT400002189	1.159	1.37	1.36	0.663	1.614	0.904	AT3G53440	AT3G53440	At3g53440
PGSC0003DMT400076344	9.76	9.47	9.815	16.28	12.449	25.617	AT3G55480	PAT2	AP-3 complex subunit beta
PGSC0003DMT400010305	0.603	3.169	2.371	1.81	4.44	2.038	AT4G34090	AT4G34090	unknown protein; FUNCTIONS IN: molecular_function unknown; INVOLVED IN: biological_process unknown; LOCATED IN: chloroplast, chloroplast stroma; EXPRESSED IN: 22 plant structures; EXPRESSED DURING: 13 growth stages; BEST Arabidopsis thaliana protein /.../ is: unknown protein (TAIR:AT2G23370.1); Ha.
PGSC0003DMT400055038	15.508	13.535	14.511	17.13	10.293	10.739	AT2G01820	TMK3	Receptor-like kinase TMK3
PGSC0003DMT400053048	0.91	0.658	4.255	16.27	1.142	0.446	AT5G17680	AT5G17680	Disease resistance protein (TIR-NBS-LRR class)
PGSC0003DMT400058042	0	0.191	0.414	0	0	0	AT2G17940	AT2G17940	WEB family protein At2g17940
PGSC0003DMT400077708	0	0	0	0	0	0	AT4G00880	AT4G00880	AT4g00880 protein
PGSC0003DMT400010361	0	0	0	0	0	0	Not found	Not found	Not found
PGSC0003DMT400034422	1.264	1.937	3.18	2.918	3.392	6.14	AT5G37590	AT5G37590	Tetratricopeptide repeat (TPR)-like superfamily protein
PGSC0003DMT400086959	0	0	0	0	0	0	AT3G23630	IPT7	Adenylate isopentenyltransferase 7, mitochondrial
PGSC0003DMT400031059	1.054	1.256	1.544	2.364	1.296	0.853	AT3G50950	RPP13L4	Disease resistance RPP13-like protein 4
PGSC0003DMT400008370	0	0	0	0	0	0	AT2G14760	AT2G14760	Basic helix-loop-helix (BHLH) DNA-binding superfamily protein
PGSC0003DMT400073071	3.161	3.261	3.051	7.962	20.104	7.745	AT1G29300	UNE1	F28N24.3 protein
PGSC0003DMT400063924	22.912	51.752	0	0	0	0	Not found	Not found	Not found
PGSC0003DMT400022484	0	0.597	0.432	0.811	1.307	0.306	AT5G20970	AT5G20970	HSP20-like chaperones superfamily protein
PGSC0003DMT400019937	0.431	0.919	0.276	0.999	0.082	0.841	AT1G26610	AT1G26610	C2H2-like zinc finger protein
PGSC0003DMT400030285	0	0	0	0	0	0	AT3G55677	AT3G55677	At3g55677
PGSC0003DMT400040003	11.714	9.508	3.079	10.059	7.644	12.624	AT5G49610	AT5G49610	F-box protein At5g49610
PGSC0003DMT400059187	0.038	0.145	0	0.04	0	0.038	AT2G34930	AT2G34930	Disease resistance family protein / LRR family protein
PGSC0003DMT400092900	0	0	0	0	0	0	Not found	Not found	Not found
PGSC0003DMT400084284	26.925	29.635	39.316	26.536	20.092	21.63	AT4G34490	ATCAP1	cyclase associated protein 1
PGSC0003DMT400063935	27.404	15.61	14.686	16.27	12.307	23.579	AT4G31080	AT4G31080	Protein of unknown function (DUF2296)
PGSC0003DMT400060861	41.829	29.26	16.331	10.919	7.879	3.962	AT3G57930	AT3G57930	Rho GTPase-activating gacO-like protein
PGSC0003DMT400085631	0	0	0	0	0	0	Not found	Not found	Not found
PGSC0003DMT400073973	30.067	34.741	28.131	43.657	13.921	16.777	AT4G29950	AT4G29950	Ypt/Rab-GAP domain of gyp1p superfamily protein
PGSC0003DMT400058729	1.063	0.444	0.726	0	0.589	0.344	AT5G60200	DOF5.3	Dof zinc finger protein DOF5.3
PGSC0003DMT400074224	4.674	5.145	4.283	4.471	2.179	2.344	AT1G53710	AT1G53710	Calcineurin-like metallo-phosphoesterase superfamily protein
PGSC0003DMT400038350	13.419	15.334	8.492	6.716	6.395	11.86	AT2G35490	PAP3	Probable plastid-lipid-associated protein 3, chloroplastic
PGSC0003DMT400072899	42.385	36.809	9.65	24.004	28.242	36.636	AT1G13700	PGL1	Probable 6-phosphogluconolactonase 1
PGSC0003DMT400071797	0	0	0	0	0	0	AT2G17050	AT2G17050	disease resistance protein (TIR-NBS-LRR class), putative
PGSC0003DMT400048758	4.061	4.724	8.657	6.023	3.769	2.853	AT1G30890	AT1G30890	Integral membrane HRF1 family protein
PGSC0003DMT400001297	0	0	0	0	0	0	AT3G01500	BCA1	Beta carbonic anhydrase 1, chloroplastic
PGSC0003DMT400047391	0	0	0	0	0	0	AT1G22360	UGT85A2	UDP-glycosyltransferase 85A2
PGSC0003DMT400002412	55.727	37.191	33.232	17.437	15.287	12.395	AT5G45110	NPR3	NPR3
PGSC0003DMT400085386	0	0	0	0.574	0	0.662	Not found	Not found	Not found
PGSC0003DMT400069644	0.68	3.101	1.774	0.316	0	0	AT1G57560	AtMYB50	At1g57560
PGSC0003DMT400068513	0.057	0	0	0.297	0.2	0.14	AT5G01550	LECRKA4.2	lectin receptor kinase a4.1
PGSC0003DMT400083944	0.642	0.1	2.849	4.48	3.557	2.637	AT4G12010	DSC1	Disease resistance-like protein DSC1
PGSC0003DMT400086511	0.987	2.052	0.156	1.385	0.766	2.841	AT5G59240	RPS8B	40S ribosomal protein S8
PGSC0003DMT400024240	0.057	1.003	2.077	0.771	0.448	0.153	AT5G60930	AT5G60930	P-loop containing nucleoside triphosphate hydrolases superfamily protein
PGSC0003DMT400086955	0	0	0	0	0	0	Not found	Not found	Not found
PGSC0003DMT400091976	0	0	0	0	0	0	Not found	Not found	Not found
PGSC0003DMT400038766	0	0	0	0	0	0	AT4G12560	CPR1	F-box protein CPR1
PGSC0003DMT400064609	0	0	0	0	0	0	Not found	Not found	Not found
PGSC0003DMT400007079	0	0	4.65	0	0	0	Not found	Not found	Not found
PGSC0003DMT400049482	0	0	0	0	0	0	Not found	Not found	Not found
PGSC0003DMT400084792	0	0	0	0	0	0	AT3G49610	AT3G49610	Putative B3 domain-containing protein At3g49610
PGSC0003DMT400014396	0.144	0	0	0.168	0	0.191	AT1G68390	AT1G68390	Core-2/I-branching beta-1,6-N-acetylglucosaminyltransferase family protein
PGSC0003DMT400049024	13.525	11.545	11.607	18.782	17.984	18.751	AT5G46170	AT5G46170	F-box protein At5g46170
PGSC0003DMT400003001	11.389	12.234	7.564	16.23	15.935	17.082	AT2G23780	AT2G23780	Putative RING zinc finger protein
PGSC0003DMT400027752	9.933	11.989	11.488	11.364	8.727	7.49	AT2G38430	AT2G38430	Putative uncharacterized protein
PGSC0003DMT400075360	16.858	37.306	48.028	31.986	20.116	35.031	AT1G76550	PFP-ALPHA2	Pyrophosphate--fructose 6-phosphate 1-phosphotransferase subunit alpha 2
PGSC0003DMT400030758	3.985	3.636	2.968	5.311	3.91	2.688	AT1G21640	NADK2	NAD kinase 2
PGSC0003DMT400089673	0	0	0	0	0	0	Not found	Not found	Not found
PGSC0003DMT400081484	0	0	0	0	0	0	AT3G20340	AT3G20340	At3g20340
PGSC0003DMT400075242	217.479	284.952	461.608	265.502	513.826	408.986	AT1G33140	RPL9B	60S ribosomal protein L9-1
PGSC0003DMT400075167	0	0	0	0.722	2.615	0	AT4G00910	AT4G00910	Aluminium activated malate transporter family protein
PGSC0003DMT400047869	1.485	0.276	0.423	2.908	1.661	1.516	AT3G26570	PHT2;1	phosphate transporter 2;1
PGSC0003DMT400046622	5.431	1.393	1.912	10.82	13.414	7.923	AT5G50150	AT5G50150	AT5g50150/MPF21_17
PGSC0003DMT400008504	37.461	44.426	116.128	12.779	9.999	5.987	AT2G40890	CYP98A3	Cytochrome P450 98A3
PGSC0003DMT400068922	0	0	0	0	0	0	Not found	Not found	Not found
PGSC0003DMT400060898	5.239	4.241	4.779	3.709	4.134	5.325	AT4G35910	CTU2	Cytoplasmic tRNA 2-thiolation protein 2
PGSC0003DMT400061682	0	0	0	0	0	0	Not found	Not found	Not found
PGSC0003DMT400045783	43.017	33.754	26.146	34.202	70.358	79.578	AT1G22450	COX6B-1	COX6B
PGSC0003DMT400013052	0	0.743	0	0	0	0	AT1G58684	RPS2B	40S ribosomal protein S2-2
PGSC0003DMT400003407	0.192	0.161	0	0	0.212	0.51	AT3G29180	AT3G29180	AT3G29180 protein
PGSC0003DMT400056076	1.734	0.413	0.322	1.177	1.142	1.592	AT1G22340	UGT85A7	UDP-glycosyltransferase 85A7
PGSC0003DMT400020030	0	0	0.193	0	0	0.178	AT1G25440	COL16	Zinc finger protein CONSTANS-LIKE 16
PGSC0003DMT400006680	105.085	177.007	142.706	484.271	151.234	198.71	AT1G17730	CHMP1A	ESCRT-related protein CHMP1A
PGSC0003DMT400060006	0.402	0	0	0	0	0	AT4G03500	AT4G03500	Ankyrin repeat family protein
PGSC0003DMT400040093	0.211	0	0	0	0	0	AT5G39110	AT5G39110	Germin-like protein subfamily 1 member 14
PGSC0003DMT400072585	0	0	0	0	0	0	AT3G51680	SDR2A	Short-chain dehydrogenase reductase 2a
PGSC0003DMT400037644	1.446	0.299	0	0	0	0	AT2G14960	GH3.1	Probable indole-3-acetic acid-amido synthetase GH3.1
PGSC0003DMT400039652	0.115	0.49	1.186	1.454	1.025	0.446	AT1G53250	AT1G53250	unknown protein; BEST Arabidopsis thaliana protein match is: unknown protein (TAIR:AT1G53800.1); Ha.
PGSC0003DMT400058609	5.824	2.679	4.54	3.62	2.85	3.338	AT1G48140	DPMS3	DPMS3
PGSC0003DMT400087757	0	0	0	0	0	0	Not found	Not found	Not found
PGSC0003DMT400085300	0	0	0	0	0	0	Not found	Not found	Not found
PGSC0003DMT400050637	0	0	0	0	0	0	Not found	Not found	Not found
PGSC0003DMT400045531	16.293	8.115	24.547	10.385	11.978	5.618	AT2G32720	CYTB5-B	CYTB5-D
PGSC0003DMT400086443	0	0	0	0	0	0	Not found	Not found	Not found
PGSC0003DMT400059128	0	0	0	0	0	0	Not found	Not found	Not found
PGSC0003DMT400065533	0	0.145	0	0	0	0	AT3G21700	SGP2	Monomeric G-protein
PGSC0003DMT400079615	0	0	0	0	0	0	AT2G32380	AT2G32380	At2g32380
PGSC0003DMT400003412	69.262	50.168	30.521	43.41	42.316	67.094	AT5G39410	AT5G39410	Probable mitochondrial saccharopine dehydrogenase-like oxidoreductase At5g39410
PGSC0003DMT400086579	0	0	0	0	0	0	AT1G05120	AT1G05120	Helicase protein with RING/U-box domain
PGSC0003DMT400003243	0	0	0	0	0	0	Not found	Not found	Not found
PGSC0003DMT400086260	0	0	0	0	0	0	Not found	Not found	Not found
PGSC0003DMT400086372	0	0	0	0	0	0	Not found	Not found	Not found
PGSC0003DMT400069276	0	0	0	0	0	0	AT1G14700	PAP3	Purple acid phosphatase 3
PGSC0003DMT400008271	0	0.092	0	0.129	0	0	AT4G19810	ChiC	Class V chitinase
PGSC0003DMT400047001	0.086	0	0.028	0.198	0.247	0.038	AT5G36930	AT5G36930	Disease resistance protein (TIR-NBS-LRR class) family
PGSC0003DMT400056763	0	0	0	0	0	0	Not found	Not found	Not found
PGSC0003DMT400041542	0	0.612	0	0	3.274	0	AT2G38540	LTP1	Non-specific lipid-transfer protein
PGSC0003DMT400017538	1.092	0.758	0.303	1.306	3.651	2.56	AT1G50180	AT1G50180	Putative disease resistance protein At1g50180
PGSC0003DMT400004461	72.758	83.217	50.427	39.226	45.873	66.126	AT3G09770	LOG2	Probable E3 ubiquitin-protein ligase LOG2
PGSC0003DMT400062421	3.697	4.356	2.895	3.946	3.074	4.318	AT4G28600	NPGR2	no pollen germination related 2
PGSC0003DMT400010938	37.299	31.557	24.566	37.129	23.732	33.324	AT1G28680	AT1G28680	Anthranilate N-hydroxycinnamoyl/benzoyltransferase, putative
PGSC0003DMT400075913	2.059	3.897	2.399	2.443	2.838	1.172	AT1G68060	MAP70.1	Microtubule-associated protein 70-1
PGSC0003DMT400060508	0	0	0	0	1.036	1.223	Not found	Not found	Not found
PGSC0003DMT400055741	0.105	0	0	0	0	0.293	AT1G67120	MDN1	ATPases;nucleotide binding;ATP binding;nucleoside-triphosphatases;transcription factor binding
PGSC0003DMT400017825	0.096	0.72	2.638	1.197	0.471	0.484	AT5G14210	AT5G14210	Leucine-rich repeat protein kinase family protein
PGSC0003DMT400045182	0	0	0	0	0	0	AT5G16770	AtMYB9	Myb domain protein 9
PGSC0003DMT400096070	0	0.551	0.303	0.188	0	0	Not found	Not found	Not found
PGSC0003DMT400024201	5.948	4.165	3.704	7.853	4.322	10.853	AT1G07840	AT1G07840	AT1G07840 protein
PGSC0003DMT400022579	164.05	162.783	334.075	254.761	501.342	501.889	AT4G18100	RPL32A	60S ribosomal protein L32-1
PGSC0003DMT400030637	0	0.153	0.515	0	0.2	0.242	AT3G26350	AT3G26350	Proline-rich receptor-like kinase
PGSC0003DMT400002360	0	0	0	0	0	0	Not found	Not found	Not found
PGSC0003DMT400089322	0	0	0	0	0	0	Not found	Not found	Not found
PGSC0003DMT400087667	0	0	0	0	0	0	Not found	Not found	Not found
PGSC0003DMT400096359	0	0	0	0	0	0	AT3G18490	ASPG1	Protein ASPARTIC PROTEASE IN GUARD CELL 1
PGSC0003DMT400029578	0	0	0	0	0	0	Not found	Not found	Not found
PGSC0003DMT400061139	0	0	0.184	0	0	0	AT2G26070	RTE1	Protein of unknown function (DUF778)
PGSC0003DMT400073239	0.738	0	0	0	0	0	AT4G03340	AT4G03340	Core-2/I-branching beta-1,6-N-acetylglucosaminyltransferase family protein
PGSC0003DMT400095671	0	0	0	0	0	0	Not found	Not found	Not found
PGSC0003DMT400028746	0	0	0	0	0	0	AT2G37640	EXPA3	Expansin
PGSC0003DMT400093321	0	0	0	0	0	0	Not found	Not found	Not found
PGSC0003DMT400069866	0	0.054	0.561	0.148	0	0	AT2G40370	LAC5	Laccase-5
PGSC0003DMT400051118	1356.22	1194.52	806.6	424.997	269.103	2647.06	ATMG00030	ORF107A	Uncharacterized mitochondrial protein AtMg00030
PGSC0003DMT400060471	0	12.647	17.563	6.795	13.532	2.637	AT3G53730	AT3G53730	Histone H4
PGSC0003DMT400066424	0	0	0	0	0	7.796	AT2G30650	AT2G30650	Probable 3-hydroxyisobutyryl-CoA hydrolase 2
PGSC0003DMT400092504	0	0	0	0	0	0	Not found	Not found	Not found
PGSC0003DMT400022795	2.126	1.439	3.437	2.443	0.942	0.369	AT3G09430	AT3G09430	Peptide transporter family protein
PGSC0003DMT400054154	0	0	0	0	0	0	AT2G22740	SUVH6	Histone-lysine N-methyltransferase, H3 lysine-9 specific SUVH6
PGSC0003DMT400027288	5.565	5.106	4.154	7.161	5.571	3.108	AT1G65380	CLV2	Receptor-like protein CLAVATA2
PGSC0003DMT400019151	0	0	0	0	0	0	AT3G26040	AT3G26040	HXXXD-type acyl-transferase family protein
PGSC0003DMT400061995	37.528	34.504	32.35	48.711	41.256	63.553	AT1G67650	AT1G67650	Signal recognition particle subunit SRP72
PGSC0003DMT400042651	2.653	2.251	0.698	3.59	6.937	9.618	AT1G80440	AT1G80440	F-box/kelch-repeat protein At1g80440
PGSC0003DMT400091400	0	0	0	0	0	0	Not found	Not found	Not found
PGSC0003DMT400078855	29.042	14.653	16.928	10.336	16.865	13.261	AT5G35080	OS9	OS9
PGSC0003DMT400092973	0	0	0	0	0	0	Not found	Not found	Not found
PGSC0003DMT400008766	0	0	0	0	0	0	AT4G39110	AT4G39110	Probable receptor-like protein kinase At4g39110
PGSC0003DMT400007050	6.36	13.16	26.532	2.631	0.554	0.191	AT5G03760	CSLA9	Glucomannan 4-beta-mannosyltransferase 9
PGSC0003DMT400089403	0	0	0	0	0	0	Not found	Not found	Not found
PGSC0003DMT400093930	0	0	0	0	0	0	AT1G26665	AT1G26665	Mediator complex, subunit Med10
PGSC0003DMT400007836	0	0	0	0	0	0	AT5G20810	AT5G20810	SAUR-like auxin-responsive protein family
PGSC0003DMT400022972	5.977	4.471	0.818	3.442	3.251	3.363	AT3G53830	AT3G53830	Regulator of chromosome condensation (RCC1) family protein
PGSC0003DMT400059161	1.178	1.998	0.11	0.138	13.002	0.306	AT5G50400	PAP27	Probable inactive purple acid phosphatase 27
PGSC0003DMT400031411	13.276	11.568	8.225	8.001	7.62	6.306	AT3G60800	PAT14	S-acyltransferase
PGSC0003DMT400031158	0.086	0.727	1.048	0.554	0.895	0.28	AT3G47570	AT3G47570	Probable LRR receptor-like serine/threonine-protein kinase At3g47570
PGSC0003DMT400096700	0	0	0	0	0	0	Not found	Not found	Not found
PGSC0003DMT400085601	1.868	2.427	2.922	0.86	3.357	2.484	AT4G23420	AT4G23420	NAD(P)-binding Rossmann-fold superfamily protein
PGSC0003DMT400063381	2.615	3.82	3.979	3.175	2.285	1.605	AT5G61250	AtGUS1	GUS1
PGSC0003DMT400069427	3.228	2.603	2.095	2.304	2.662	3.083	AT4G14590	emb2739	Embryo defective 2739
PGSC0003DMT400059705	7.912	3.973	4.512	8.941	3.592	2.255	AT4G38690	AT4G38690	AT4g38690/F20M13_250
PGSC0003DMT400013531	0	0	2.803	0	0	0	Not found	Not found	Not found
PGSC0003DMT400042146	0	0	0	0	0	0	AT3G22540	AT3G22540	At3g22540
PGSC0003DMT400039522	14.138	22.194	34.454	16.171	10.659	14.369	AT1G73390	AT1G73390	At1g73390
PGSC0003DMT400037300	0	0	0	0	0	0	AT5G54840	SGP1	Ras-related small GTP-binding family protein
PGSC0003DMT400067018	0.211	0.36	0	0	0	0	AT2G44840	ERF13	Ethylene-responsive transcription factor 13
PGSC0003DMT400063605	4.138	6.14	5.147	3.61	5.948	7.567	AT4G11060	MTSSB	Single-stranded DNA-binding protein, mitochondrial
PGSC0003DMT400009533	28.438	25.432	43.314	18.545	52.292	30.114	AT1G30845	AT1G30845	Cell growth defect factor-2
PGSC0003DMT400089825	0	0	0	0	0	0	Not found	Not found	Not found
PGSC0003DMT400049430	0	0	0	0	0	0	Not found	Not found	Not found
PGSC0003DMT400063966	0.67	3.514	1.967	2.146	2.403	2.599	AT3G26300	CYP71B34	Cytochrome P450 71B34
PGSC0003DMT400044179	6.437	8.49	7.637	10.395	6.572	5.885	AT2G33360	AT2G33360	At2g33360
PGSC0003DMT400092888	0	0	0	0	0	0	Not found	Not found	Not found
PGSC0003DMT400062534	0	0	0	0	0	0	AT3G01190	PER27	Peroxidase
PGSC0003DMT400083122	3.774	4.302	8.097	6.409	6.584	3.197	AT5G20110	AT5G20110	At5g20110
PGSC0003DMT400084782	0	0	0	0	0	0	Not found	Not found	Not found
PGSC0003DMT400045694	689.41	227.006	77.152	345.427	183.245	647.619	AT5G64200	SC35	Serine/arginine-rich splicing factor SC35
PGSC0003DMT400000957	3.506	11.361	17.563	9.05	21.635	10.599	AT1G60660	CB5LP	Cytochrome B5-like protein
PGSC0003DMT400082752	36.178	18.848	3.529	3.541	3.945	13.758	AT2G26150	HSFA2	Heat stress transcription factor A-2
PGSC0003DMT400074374	17.634	8.153	0.524	20.424	6.466	58.356	AT5G52640	HSP90-1	Heat shock protein 90-1
PGSC0003DMT400054759	2.193	2.167	1.562	2.324	1.649	2.535	AT1G78650	POLD3	DNA-directed DNA polymerase
PGSC0003DMT400087097	0	0	0	0	0	0	Not found	Not found	Not found
PGSC0003DMT400078378	0	0.406	0.983	0.762	0.848	0.611	AT2G01120	ORC4	Origin of replication complex subunit 4
PGSC0003DMT400059923	0.144	0.567	2.086	1.108	0.165	0.102	AT1G47240	NRAMP2	Metal transporter Nramp2
PGSC0003DMT400000430	0.077	0.122	0	0.089	0.082	0	AT2G45510	CYP704A2	At2g45510
PGSC0003DMT400079182	1.121	1.631	1.526	2.215	1.696	0.917	AT1G11870	OVA7	Serine--tRNA ligase, chloroplastic/mitochondrial
PGSC0003DMT400025303	0	0	0	0	0	0	Not found	Not found	Not found
PGSC0003DMT400066047	0	0	0	0	0	0	AT3G57050	CBL	Cystathionine beta-lyase, chloroplastic
PGSC0003DMT400014373	0.575	1.615	0.809	2.087	2.014	1.363	AT1G15680	AT1G15680	Putative F-box/kelch-repeat protein At1g15680
PGSC0003DMT400033203	3.602	2.702	1.856	4.223	3.086	8.051	AT1G01930	AT1G01930	F22M8.6 protein
PGSC0003DMT400060683	0.67	3.101	2.013	0.574	1.484	0.433	AT3G02870	VTC4	Inositol-phosphate phosphatase
PGSC0003DMT400081522	0	0	0	0	0	0	AT3G62020	GLP10	At3g62020
PGSC0003DMT400058087	13.343	4.203	3.345	8.536	8.386	16.395	AT1G51740	SYP81	Syntaxin-81
PGSC0003DMT400084292	0	0.214	0.23	0.86	0	0	AT2G15530	AT2G15530	RING/U-box superfamily protein
PGSC0003DMT400054511	5.326	14.883	5.248	5.005	2.838	2.229	AT2G34500	CYP710A1	CYP710A1
PGSC0003DMT400070969	0	0	0	0	0	0	AT1G75900	EXL3	GDSL esterase/lipase EXL3
PGSC0003DMT400046533	0	0	0	0	0	0	AT1G22400	UGT85A1	UDP-glycosyltransferase 85A1
PGSC0003DMT400021019	0.077	0	0.074	0.287	0.094	0.217	AT2G15490	UGT73B4	UDP-glycosyltransferase 73B4
PGSC0003DMT400095404	0	0	0	0	0	0	Not found	Not found	Not found
PGSC0003DMT400054501	2.768	2.327	0.882	5.123	4.605	2.115	AT3G06880	AT3G06880	Transducin/WD40 repeat-like superfamily protein
PGSC0003DMT400022072	111.062	7.372	1.268	60.629	4.004	3.554	AT5G54270	LHCB3	Chlorophyll a-b binding protein 3, chloroplastic
PGSC0003DMT400018621	0.048	0	0	0	0.047	0	AT5G45650	SBT5.6	Subtilisin-like protease SBT5.6
PGSC0003DMT400026783	19.722	16.797	22.847	19.326	27.83	28.292	AT3G12920	BRG3	Probable BOI-related E3 ubiquitin-protein ligase 3
PGSC0003DMT400074320	0	0	0	0	0	0.268	Not found	Not found	Not found
PGSC0003DMT400028419	0	0	0	0	0	0	Not found	Not found	Not found
PGSC0003DMT400061547	6.849	32.537	36.283	17.289	15.923	13.414	AT3G56130	AT3G56130	AT3g56130/F18O21_90
PGSC0003DMT400039797	2.251	1.615	0.882	0.366	0	0.42	AT1G28220	PUP3	Purine permease 3
PGSC0003DMT400056272	0.575	3.705	2.941	1.315	1.696	0.981	AT5G53970	AT5G53970	Probable aminotransferase TAT2
PGSC0003DMT400085557	0	0	0	0	0	0	AT5G60340	AAK6	Adenylate kinase isoenzyme 6 homolog
PGSC0003DMT400094473	0	0	0	0	0	0	Not found	Not found	Not found
PGSC0003DMT400085985	0	0	0	0	0	0	Not found	Not found	Not found
PGSC0003DMT400057443	214.807	123.119	95.239	121.179	99.354	127.488	AT1G50640	ERF3	Uncharacterized protein At1g50640 (Fragment)
PGSC0003DMT400016478	0	2.833	0	0	3.828	4.42	Not found	Not found	Not found
PGSC0003DMT400085439	0	0	0	0	0	0	Not found	Not found	Not found
PGSC0003DMT400091904	0	0	0	0	0	0	AT5G48540	CRRSP55	Cysteine-rich repeat secretory protein 55
PGSC0003DMT400059684	0	0	0	0	0	0	Not found	Not found	Not found
PGSC0003DMT400014056	0	0.069	0	0	0	0	AT3G51690	AT3G51690	ATP-dependent DNA helicase
PGSC0003DMT400050122	23.084	20.586	17.893	18.387	17.855	15.579	AT3G20970	NIFU4	NifU-like protein 4, mitochondrial
PGSC0003DMT400030683	32.279	45.253	29.004	10.029	13.615	8.675	AT3G22200	POP2	Pyridoxal phosphate (PLP)-dependent transferases superfamily protein
PGSC0003DMT400025099	0.517	0	0	0	0	0	AT4G23160	CRK8	cysteine-rich RLK (RECEPTOR-like protein kinase) 8
PGSC0003DMT400001965	0	0	0	0	0	0	AT2G45550	CYP76C4	Cytochrome P450 76C4
PGSC0003DMT400096480	0	0	0	0	0	0	Not found	Not found	Not found
PGSC0003DMT400039921	2.605	2.603	2.141	5.331	2.579	4.79	AT2G26570	WEB1	Protein WEAK CHLOROPLAST MOVEMENT UNDER BLUE LIGHT 1
PGSC0003DMT400017710	214.318	207.645	217.423	180.591	234.453	178.277	AT5G13450	ATP5	ATP synthase subunit O, mitochondrial
PGSC0003DMT400096333	0	0	0	0	0	0	Not found	Not found	Not found
PGSC0003DMT400062056	0	0	0	0	0	0	Not found	Not found	Not found
PGSC0003DMT400074833	0	0	0	0	0	0	AT3G10200	AT3G10200	S-adenosyl-L-methionine-dependent methyltransferases superfamily protein
PGSC0003DMT400001025	144.165	85.69	98.547	40.868	82.242	65.871	AT3G24520	HSFC1	Heat stress transcription factor C-1
PGSC0003DMT400041498	0	0	0	0	0	0	AT3G14060	AT3G14060	At3g14060
PGSC0003DMT400003021	3.056	1.225	1.994	3.125	1.802	2.42	AT5G19160	TBL11	Protein trichome birefringence-like 11
PGSC0003DMT400034258	5.479	7.763	4.218	0.722	0	0	AT1G24430	AT1G24430	F21J9.9
PGSC0003DMT400096697	0	0	0	0	0	0	Not found	Not found	Not found
PGSC0003DMT400073484	0	0	0.074	0	0	0	AT1G15460	BOR4	BOR4
PGSC0003DMT400053754	0.393	0.674	1.057	1.444	1.472	1.019	AT3G50950	RPP13L4	Disease resistance RPP13-like protein 4
PGSC0003DMT400007970	260.62	166.473	178.741	196.921	412.057	425.05	AT1G29850	AT1G29850	double-stranded DNA-binding family protein
PGSC0003DMT400064602	0.613	0.865	1.709	0.237	1.602	0	Not found	Not found	Not found
PGSC0003DMT400064666	8.841	9.577	12.563	9.95	7.608	4.318	AT3G25545	AT3G25545	AT3g25550/MWL2_17
PGSC0003DMT400060792	0.105	0.092	0.386	0.247	0.212	0.076	AT3G47570	AT3G47570	Probable LRR receptor-like serine/threonine-protein kinase At3g47570
PGSC0003DMT400019916	14.214	4.341	1.691	1.068	5.229	1.223	AT5G48810	CYTB5-D	Cytochrome B5 isoform D
PGSC0003DMT400079878	0.393	0.222	0	0	0	0	AT5G17670	AT5G17670	Alpha/beta-Hydrolases superfamily protein
PGSC0003DMT400075458	33.707	23.993	18.353	3.847	2.308	0.93	AT4G15480	UGT84A1	UDP-glycosyltransferase 84A1
PGSC0003DMT400080935	3.046	3.468	0.432	12.482	6.584	14.038	AT5G48570	FKBP65	Peptidyl-prolyl cis-trans isomerase FKBP65
PGSC0003DMT400040909	0	0.13	0.037	0.227	0.165	0.076	AT1G45616	AtRLP6	Receptor-like protein 6
PGSC0003DMT400069598	7.328	20.846	29.004	12.67	24.285	20.624	AT3G05070	AT3G05070	At3g05070
PGSC0003DMT400092404	0	0	0	0	0	0	Not found	Not found	Not found
PGSC0003DMT400076654	0	0	0	0	0	0	AT5G55950	AT5G55950	Nucleotide-sugar uncharacterized transporter 2
PGSC0003DMT400028920	0	0	0	0	0	0	Not found	Not found	Not found
PGSC0003DMT400008083	10.718	7.457	7.306	5.351	5.865	3.809	AT5G64470	TBL12	Protein trichome birefringence-like 12
PGSC0003DMT400095298	0	0	0	0	0	0	Not found	Not found	Not found
PGSC0003DMT400055360	0	0	0	0	0	0	Not found	Not found	Not found
PGSC0003DMT400005013	0.287	0.237	0	0.049	0	0.102	AT3G46530	RPP13	Disease resistance protein RPP13
PGSC0003DMT400071541	55.201	86.463	0	25.715	116.361	225.843	AT3G06810	IBR3	Probable acyl-CoA dehydrogenase IBR3
PGSC0003DMT400028625	2.826	5.627	4.448	6.488	4.369	7.452	AT3G09090	DEX1	Protein DEFECTIVE IN EXINE FORMATION 1
PGSC0003DMT400057449	20.393	27.599	35.934	21.947	27.029	22.56	AT4G26910	AT4G26910	Dihydrolipoyllysine-residue succinyltransferase component of 2-oxoglutarate dehydrogenase complex 2, mitochondrial
PGSC0003DMT400025568	0	0	0	0	0	0	AT1G75900	EXL3	GDSL esterase/lipase EXL3
PGSC0003DMT400063842	0	7.089	8.942	21.017	9.551	0	AT1G21460	SWEET1	Bidirectional sugar transporter SWEET1
PGSC0003DMT400033926	173.562	313.393	528.173	170.562	343.512	243.359	AT5G59850	RPS15AF	40S ribosomal protein S15a-1
PGSC0003DMT400094391	0	0	0	0	0	0.306	AT5G55590	QRT1	Pectinesterase QRT1
PGSC0003DMT400074820	0	0	0	0	0	0	Not found	Not found	Not found
PGSC0003DMT400054937	0	0	0	0	0	0	AT4G31480	AT4G31480	Coatomer, beta subunit
PGSC0003DMT400003036	0	0	0	8.437	0	5.095	AT3G27250	AT3G27250	At3g27250
PGSC0003DMT400097249	0	0	0	0	0	0	Not found	Not found	Not found
PGSC0003DMT400066801	5.124	3.246	2.785	5.39	2.85	3.325	AT1G73440	AT1G73440	At1g73440
PGSC0003DMT400031339	1.284	2.457	3.364	3.274	0.93	2.318	AT3G51120	AT3G51120	DNA binding;zinc ion binding;nucleic acid binding;nucleic acid binding
PGSC0003DMT400095192	0	0	0	0	0	0	Not found	Not found	Not found
PGSC0003DMT400093030	0	0	0	0	0	0	Not found	Not found	Not found
PGSC0003DMT400072518	87.787	79.887	65.003	12.175	10.329	9.554	AT1G58030	CAT2	Cationic amino acid transporter 2, vacuolar
PGSC0003DMT400047845	2.596	5.405	7.6	3.61	3.251	2.242	AT3G26430	AT3G26430	GDSL esterase/lipase At3g26430
PGSC0003DMT400036714	186.387	121.358	124.997	137.409	150.657	149.934	AT1G16180	AT1G16180	Serinc-domain containing serine and sphingolipid biosynthesis protein
PGSC0003DMT400045707	0.738	1.194	1.948	4.342	2.226	0.573	AT1G78130	UNE2	At1g78130
PGSC0003DMT400031464	3.17	6.569	8.611	9.258	3.698	3.631	AT1G30320	AT1G30320	Remorin family protein
PGSC0003DMT400014683	1.638	4.134	2.252	21.878	0.471	0.637	AT1G18390	AT1G18390	Protein kinase superfamily protein
PGSC0003DMT400006537	9.253	8.061	11.488	9.624	8.963	7.49	AT1G15220	CCMH	Cytochrome c-type biogenesis protein
PGSC0003DMT400051923	28.065	23.373	22.829	26.21	24.638	34.101	AT5G43960	AT5G43960	Gb
PGSC0003DMT400096660	0	0	0	0	0	0	Not found	Not found	Not found
PGSC0003DMT400066776	0.105	0.092	1.241	0.376	0.188	0.28	Not found	Not found	Not found
PGSC0003DMT400068352	0	0	0	0	0	0	AT4G17615	CBL1	calcineurin B-like protein 1
PGSC0003DMT400095013	0	0	0	0	0	0	Not found	Not found	Not found
PGSC0003DMT400084511	0	0	0	0	0	0	AT3G18215	AT3G18215	Uncharacterized protein At3g18215
PGSC0003DMT400059473	9.531	10.197	8.951	10.375	5.488	1.974	AT5G16110	AT5G16110	Uncharacterized protein T21H19_30
PGSC0003DMT400049468	0	0	0	0	0	0	ATCG00420	NDHJ	NAD(P)H-quinone oxidoreductase subunit J, chloroplastic
PGSC0003DMT400032907	1.743	0.482	2.049	0	1.92	0	AT5G14450	AT5G14450	GDSL esterase/lipase At5g14450
PGSC0003DMT400086413	0	0.452	0	0	0	0	Not found	Not found	Not found
PGSC0003DMT400079554	7.213	6.584	6.507	12.976	11.365	20.828	AT1G60200	AT1G60200	Splicing factor PWI domain-containing protein / RNA recognition motif (RRM)-containing protein
PGSC0003DMT400035340	0.776	0.842	0.267	0.732	1.508	0.28	AT1G09900	AT1G09900	Pentatricopeptide repeat-containing protein At1g09900
PGSC0003DMT400022195	0.393	0.268	0.221	0.366	0.73	0.306	AT2G19830	VPS32.1	Vacuolar protein sorting-associated protein 32 homolog 1
PGSC0003DMT400059896	0	0	0.092	0.356	0	0	AT1G69550	AT1G69550	Disease resistance protein (TIR-NBS-LRR class)
PGSC0003DMT400033759	0	0	0.414	0.524	0.506	0	AT1G58320	PCR9	Protein PLANT CADMIUM RESISTANCE 9
PGSC0003DMT400089808	0	0	0	0	0	0	Not found	Not found	Not found
PGSC0003DMT400060922	7.749	6.974	9.705	11.404	6.56	7.427	AT5G06950	TGA2	BZIP transcription factor TGA2
PGSC0003DMT400028050	29.933	25.807	12.609	43.311	80.322	124.762	AT4G21620	AT4G21620	AT4g21620/F17L22_80
PGSC0003DMT400078654	33.956	19.798	11.037	95.325	12.237	22.496	AT1G66400	CML23	Probable calcium-binding protein CML23
PGSC0003DMT400037224	0	0	0	0	0	0	Not found	Not found	Not found
PGSC0003DMT400027016	0	0	0	0	0	0	Not found	Not found	Not found
PGSC0003DMT400002062	0	0	0	0	0	0	AT5G06530	ABCG22	ABC transporter G family member 22
PGSC0003DMT400041737	0	0	0	0	0	0	Not found	Not found	Not found
PGSC0003DMT400015841	0	0	0	0	0	0	AT2G16730	BGAL13	Beta-galactosidase 13
PGSC0003DMT400019020	2.098	6.752	0	4.451	0	0	AT5G11340	AT5G11340	Acyl-CoA N-acyltransferases (NAT) superfamily protein
PGSC0003DMT400050745	5.919	2.412	0.193	3.739	4.534	2.115	AT4G39410	WRKY13	Probable WRKY transcription factor 13
PGSC0003DMT400047735	16.532	17.172	21.928	17.872	16.371	10.28	AT2G19830	VPS32.1	Vacuolar protein sorting-associated protein 32 homolog 1
PGSC0003DMT400087718	0	0	0	0	0	0	Not found	Not found	Not found
PGSC0003DMT400092613	0	0	0	0	0	0	Not found	Not found	Not found
PGSC0003DMT400003108	0	0	0	0	0	0	AT3G46060	RABE1C	RABE1c
PGSC0003DMT400084332	0.766	0.651	0.147	0	0.177	0	AT3G06240	AT3G06240	F-box/kelch-repeat protein At3g06240
PGSC0003DMT400083437	0	0	0	0	0	0	AT1G60160	POT12	Putative potassium transporter 12
PGSC0003DMT400023247	5.661	7.526	3.915	4.639	7.208	10.497	AT2G25920	AT2G25920	At2g25920/F17H15.5
PGSC0003DMT400004786	0	0	0	0	0	0	Not found	Not found	Not found
PGSC0003DMT400065083	0	0.184	0	0	0	0	AT2G28580	AT2G28580	Plant protein of unknown function (DUF247)
PGSC0003DMT400041686	0	0	0.267	0.158	0	0	AT4G39970	AT4G39970	Haloacid dehalogenase-like hydrolase domain-containing protein At4g39970
PGSC0003DMT400083878	17.356	12.839	12.076	11.681	16.112	20.127	AT1G55150	AT1G55150	DEA(D/H)-box RNA helicase family protein
PGSC0003DMT400036737	5.881	3.958	5.726	4.827	4.275	3.885	AT1G09020	SNF4	Sucrose nonfermenting 4-like protein
PGSC0003DMT400088455	0.22	0	0	0	0	0	Not found	Not found	Not found
PGSC0003DMT400073682	0	0	0	0	0	0	AT5G11420	AT5G11420	Uncharacterized protein At5g11420
PGSC0003DMT400086911	0	0	0	0	0	0	Not found	Not found	Not found
PGSC0003DMT400090299	0	0	0	0	0	0	Not found	Not found	Not found
PGSC0003DMT400013859	0	0	0	0	0	0	Not found	Not found	Not found
PGSC0003DMT400016364	0	0	0	0	0	0	AT5G64410	OPT4	Isp4-like protein
PGSC0003DMT400039914	0	0.069	0	0	0	0	AT2G15490	UGT73B4	UDP-glycosyltransferase 73B4
PGSC0003DMT400051510	0	0	0	0	0	0	AT3G23250	MYB15	Transcription factor MYB15
PGSC0003DMT400040853	381.922	521.658	603.478	362.518	796.614	691.899	AT3G53740	RPL36B	60S ribosomal protein L36
PGSC0003DMT400087078	0	0	0	0	0	0	Not found	Not found	Not found
PGSC0003DMT400003379	0	0.26	0.846	0	0.683	0.803	AT5G15290	CASP5	Casparian strip membrane protein 5
PGSC0003DMT400030930	0.623	0	0	0.237	0.459	0.268	AT2G42220	STR9	Rhodanese-like domain-containing protein 9, chloroplastic
PGSC0003DMT400003087	0	0	0	0	0	0	AT2G39540	AT2G39540	Gibberellin-regulated protein 8
PGSC0003DMT400094238	0	0	0	0	0	0	Not found	Not found	Not found
PGSC0003DMT400047424	1.331	4.103	2.628	1.711	11.978	2.968	AT2G03050	MTERF1	SOLDAT10
PGSC0003DMT400070319	1.226	5.474	4.421	4.639	9.516	5.299	AT4G40045	AT4G40045	Transmembrane protein
PGSC0003DMT400094359	0	0	0	0	0	0	Not found	Not found	Not found
PGSC0003DMT400020650	37.605	24.935	21.128	48.048	34.696	61.426	AT3G46630	AT3G46630	DCL protein (DUF3223)
PGSC0003DMT400092622	0	0	0	0	0	0	Not found	Not found	Not found
PGSC0003DMT400088733	0	0	0	0	0	0	Not found	Not found	Not found
PGSC0003DMT400069134	0	0	0	0	0	0	Not found	Not found	Not found
PGSC0003DMT400059646	3.439	4.379	2.775	6.795	11.895	10.637	AT1G80710	DRS1	DROUGHT SENSITIVE 1
PGSC0003DMT400043325	0	0	0	0	0	0	AT4G38190	CSLD4	Cellulose synthase-like protein D4
PGSC0003DMT400088382	0	0	0	0	0	0	AT3G17220	PMEI2	Pectinesterase inhibitor 2
PGSC0003DMT400079514	117.01	117.163	110.935	164.658	117.315	288.262	AT1G45000	RPT4B	26S proteasome regulatory subunit S10B homolog B
PGSC0003DMT400014194	0.125	0.475	0.119	0.069	0.212	0.166	AT2G02980	PCMP-H26	Pentatricopeptide repeat-containing protein At2g02980, chloroplastic
PGSC0003DMT400061758	247.383	123.915	91.866	187.564	272.047	263.193	AT2G47710	AT2G47710	Adenine nucleotide alpha hydrolases-like superfamily protein
PGSC0003DMT400066504	8.678	10.259	10.284	7.586	7.914	13.095	AT5G67150	AT5G67150	Anthranilate N-hydroxycinnamoyl/benzoyltransferase-like protein
PGSC0003DMT400005935	1.092	3.912	5.009	3.432	0.612	1.771	AT4G33140	AT4G33140	AT4g33140/F4I10_70
PGSC0003DMT400003331	0	0.107	0	0	0	0	AT5G15140	AT5G15140	Aldose 1-epimerase family protein
PGSC0003DMT400033995	0.249	1.478	0.542	0.663	1.566	2.255	AT3G24255	AT3G24255	RNA-directed DNA polymerase (Reverse transcriptase)-related family protein
PGSC0003DMT400092978	0	0	0	0	0	0	Not found	Not found	Not found
PGSC0003DMT400027853	328.57	133.775	101.286	161.364	235.619	373.471	AT5G46020	AT5G46020	28 kDa heat/acid-stable phosphoprotein-like protein
PGSC0003DMT400091825	0	0	0	0	0	0	Not found	Not found	Not found
PGSC0003DMT400071160	10.613	28.265	23.352	23.361	36.757	16.038	AT3G54210	RPL17	50S ribosomal protein L17, chloroplastic
PGSC0003DMT400062366	0	0.092	0	0	0.247	0	AT1G50180	AT1G50180	Putative disease resistance protein At1g50180
PGSC0003DMT400048261	0	0	0	0	0.989	0	AT5G57620	MYB36	Transcription factor MYB36
PGSC0003DMT400000066	19.406	30.539	49.352	24.568	18.361	13.312	AT4G00570	NAD-ME2	NAD-dependent malic enzyme 2, mitochondrial
PGSC0003DMT400066953	0.172	1.041	2.61	2.215	0.589	0	AT2G45050	GATA2	GATA transcription factor 2
PGSC0003DMT400035319	0.048	2.212	2.628	1.315	0.459	0.293	AT2G07170	TOR1L2	TORTIFOLIA1-like protein 2
PGSC0003DMT400033559	53.141	31.886	36.577	47.722	21.294	16.853	AT3G63120	CYCU3-1	Cyclin-U3-1
PGSC0003DMT400091365	0	0	0	0	0	0	Not found	Not found	Not found
PGSC0003DMT400053174	158.351	131.823	96.341	53.27	87.459	89.26	AT3G07480	AT3G07480	2Fe-2S ferredoxin-like superfamily protein
PGSC0003DMT400071154	6.475	4.525	1.645	13.708	1.743	1.159	AT4G12800	PSAL	photosystem I subunit l
PGSC0003DMT400054440	16.111	10.641	12.664	7.22	8.256	11.541	AT1G74320	AT1G74320	Probable choline kinase 2
PGSC0003DMT400080484	37.26	25.761	19.989	24.281	31.304	26.675	AT1G30270	CIPK23	CBL-interacting serine/threonine-protein kinase 23
PGSC0003DMT400041342	10.431	4.364	2.693	14.371	0.412	0.484	AT3G25600	CML16	Probable calcium-binding protein CML16
PGSC0003DMT400039285	0	0	0	0	0	0	AT5G03860	MLS	Malate synthase
PGSC0003DMT400000763	25.919	12.869	16.221	9.871	7.384	14.42	AT4G29660	EMB2752	Uncharacterized protein At4g29660
PGSC0003DMT400053859	10.651	6.125	4.917	9.188	20.823	8.433	AT5G38280	PR5K	PR5-like receptor kinase
PGSC0003DMT400047292	19.808	28.686	44.766	27.308	33.695	15.923	AT1G61250	SCAMP3	Secretory carrier-associated membrane protein 3
PGSC0003DMT400076643	25.163	15.503	20.669	10.098	8.232	10.318	AT3G07810	AT3G07810	RNA-binding (RRM/RBD/RNP motifs) family protein
PGSC0003DMT400027946	0	0.865	0	4.658	0	0	AT1G03020	GRXS1	Monothiol glutaredoxin-S1
PGSC0003DMT400020212	0	0	0	0.119	0	0	AT2G14830	AT2G14830	Regulator of Vps4 activity in the MVB pathway protein
PGSC0003DMT400066222	19.55	9.279	10.367	7.725	11.141	11.044	AT3G19460	AT3G19460	Reticulon-like protein
PGSC0003DMT400050723	0	0	0	0	0	0	AT1G53050	AT1G53050	F8L10.9 protein
PGSC0003DMT400031692	0	2.159	4.448	1.444	0	0	AT2G19170	SBT2.5	Subtilisin-like protease SBT2.5
PGSC0003DMT400068127	0	0	0	0	0	0	Not found	Not found	Not found
PGSC0003DMT400096087	0	0	0	0	0	0	Not found	Not found	Not found
PGSC0003DMT400056141	13.965	14.921	24.667	12.343	17.372	9.032	AT5G54580	ORRM2	Organelle RRM domain-containing protein 2, mitochondrial
PGSC0003DMT400046467	0	0	0	0	0	0	AT5G51490	PME59	Probable pectinesterase/pectinesterase inhibitor 59
PGSC0003DMT400019868	0	0	0	0	0	0	AT1G04190	TPR3	TPR3
PGSC0003DMT400080048	16.743	12.907	15.21	16.369	22.259	24.28	AT4G24370	AT4G24370	Uncharacterized protein At4g24370
PGSC0003DMT400055259	12.672	12.609	16.138	8.852	21.541	12.063	AT5G45130	ATRAB5A	RAB homolog 1
PGSC0003DMT400097381	0	0	0	0	0	0	Not found	Not found	Not found
PGSC0003DMT400042362	0	0	0	0	0	0	AT1G70520	CRK2	Cysteine-rich receptor-like protein kinase 2
PGSC0003DMT400044026	0.584	1.707	0	0.989	0.318	0	AT5G39670	CML46	Probable calcium-binding protein CML46
PGSC0003DMT400032549	0	0	0	0.099	0	0	AT3G24255	AT3G24255	RNA-directed DNA polymerase (Reverse transcriptase)-related family protein
PGSC0003DMT400094025	0	0	0	0	0	0	Not found	Not found	Not found
PGSC0003DMT400011738	0.393	0.168	0.184	0	0	0.255	AT4G16480	INT4	Inositol transporter 4
PGSC0003DMT400058883	0	0	0	0	0	0	Not found	Not found	Not found
PGSC0003DMT400082416	8.918	31.901	27.764	13.629	57.545	55.018	AT5G14105	AT5G14105	At5g14105
PGSC0003DMT400016599	0	0	0	0.119	0	0	AT5G09530	PELPK1	PRP10
PGSC0003DMT400059071	4.262	7.771	9.567	13.748	9.198	12.484	AT2G13840	AT2G13840	Expressed protein
PGSC0003DMT400090649	0	0	0	0	0	0	Not found	Not found	Not found
PGSC0003DMT400097339	0	0	0	0	0	0	Not found	Not found	Not found
PGSC0003DMT400057857	51.647	38.187	46.549	24.271	23.107	19.274	AT3G05100	AT3G05100	S-adenosyl-L-methionine-dependent methyltransferases superfamily protein
PGSC0003DMT400017068	0	0	1.186	1.543	3.109	1.822	AT1G71340	GDPD4	Glycerophosphodiester phosphodiesterase GDPD4
PGSC0003DMT400012867	0.335	0.766	0	0	0.377	0	Not found	Not found	Not found
PGSC0003DMT400091888	0	0	0	0	0	0	Not found	Not found	Not found
PGSC0003DMT400072884	0	3.277	0	0	0	0	Not found	Not found	Not found
PGSC0003DMT400072750	1.762	2.519	1.994	3.155	2.096	3.108	AT1G69200	FLN2	Fructokinase-like 2, chloroplastic
PGSC0003DMT400047599	0	0.306	0.689	0.524	0.2	0	AT1G16930	AT1G16930	F-box/FBD/LRR-repeat protein At1g16930
PGSC0003DMT400036817	0.575	0	0.175	0.218	0.212	0.497	AT5G25190	ERF003	Ethylene-responsive transcription factor ERF003
PGSC0003DMT400037099	72.509	123.042	223.112	128.439	201.323	216.315	AT5G59850	RPS15AF	40S ribosomal protein S15a-1
PGSC0003DMT400093372	0	0	0	0	0	0	AT4G31300	PBA1	Proteasome subunit beta type
PGSC0003DMT400023119	30.919	22.056	16.469	21.087	19.963	16.318	AT1G57790	AT1G57790	F-box/kelch-repeat protein At1g57790
PGSC0003DMT400073944	40.076	34.902	28.747	54.625	46.168	289.141	AT1G71840	AT1G71840	Transducin family protein / WD-40 repeat family protein
PGSC0003DMT400092572	0	0	0	0	0	0	Not found	Not found	Not found
PGSC0003DMT400083888	27.184	12.349	6.874	8.09	7.655	8.255	AT2G02360	PP2B10	F-box protein PP2-B10
PGSC0003DMT400056595	0.057	0.153	0.175	0.138	0	0.076	AT4G20140	GSO1	LRR receptor-like serine/threonine-protein kinase GSO1
PGSC0003DMT400088492	0	0	0	0	0	0	Not found	Not found	Not found
PGSC0003DMT400023683	10.814	19.124	25.687	13.867	23.472	10.013	AT3G21200	GLUTRBP	Glutamyl-tRNA reductase-binding protein, chloroplastic
PGSC0003DMT400094517	0	0	0	0	0	0	Not found	Not found	Not found
PGSC0003DMT400089219	0	0	0	0	0	0	Not found	Not found	Not found
PGSC0003DMT400010295	3.103	1.738	4.696	3.135	1.908	6.713	AT3G50360	CML20	Probable calcium-binding protein CML20
PGSC0003DMT400067908	0	0	0	0	0	0	Not found	Not found	Not found
PGSC0003DMT400072452	0	0	0	0	0	0	AT2G28085	AT2G28085	Auxin-responsive family protein
PGSC0003DMT400008336	0.067	0.107	0	0.762	0.035	0	AT1G73080	PEPR1	Leucine-rich repeat receptor-like protein kinase PEPR1
PGSC0003DMT400077957	2398.53	840.211	1499.69	1134.98	7651.96	4480.27	AT3G09390	MT2A	Metallothionein-like protein 2A
PGSC0003DMT400056461	9.665	9.026	9.944	12.086	8.633	8.484	AT5G61390	NEN2	Protein NEN2
PGSC0003DMT400097126	0	0	0	0	0	0	Not found	Not found	Not found
PGSC0003DMT400032564	3.18	4.823	6.654	6.548	6.36	2.752	AT4G16510	AT4G16510	YbaK/aminoacyl-tRNA synthetase-associated domain-containing protein
PGSC0003DMT400005476	2.979	3.698	4.264	6.983	4.157	4.548	AT1G07540	TRP5	Telomere repeat-binding protein 5
PGSC0003DMT400090599	0	0	0	0	0	0	Not found	Not found	Not found
PGSC0003DMT400070258	27.663	22.592	17.967	45.338	12.26	27.031	AT5G04550	AT5G04550	AT5g04550/T32M21_140
PGSC0003DMT400091675	0	0	0	0	0	0	Not found	Not found	Not found
PGSC0003DMT400016710	0	0	1.544	0	0	0	Not found	Not found	Not found
PGSC0003DMT400090933	0	0	0	0	0	0	Not found	Not found	Not found
PGSC0003DMT400073005	14.09	2.649	3.658	6.162	8.032	7.643	AT1G14060	AT1G14060	F7A19.14 protein
PGSC0003DMT400032411	4.425	1.845	12.287	0	0.978	0	AT5G20110	AT5G20110	At5g20110
PGSC0003DMT400096722	0	0	0	0	0	0	Not found	Not found	Not found
PGSC0003DMT400089344	0	0	0	0	0	0	Not found	Not found	Not found
PGSC0003DMT400010391	0.383	0.643	0	0	0.848	0	AT5G38790	AT5G38790	Putative uncharacterized protein
PGSC0003DMT400035289	2.672	2.396	2.877	1.582	3.239	1.478	AT3G13050	OCT7	Organic cation/carnitine transporter 7
PGSC0003DMT400060532	0.105	0	0	0.099	0	0	AT5G20480	EFR	LRR receptor-like serine/threonine-protein kinase EFR
PGSC0003DMT400062358	7.95	8.873	13.932	6.251	3.569	2.637	AT5G15050	GLCAT14B	Beta-glucuronosyltransferase GlcAT14B
PGSC0003DMT400085528	0	0	0	0	0	0	Not found	Not found	Not found
PGSC0003DMT400055076	0.383	0.567	0.432	0.524	0.624	0.586	AT5G06400	AT5G06400	Putative pentatricopeptide repeat-containing protein At5g06400, mitochondrial
PGSC0003DMT400029751	1.207	3.261	6.902	21.997	10.788	2.28	AT2G42200	SPL9	Squamosa promoter-binding-like protein 9
PGSC0003DMT400002265	0.239	0	0	0	0	0	AT5G43140	AT5G43140	At5g43140
PGSC0003DMT400025176	4.502	4.992	5.771	3.58	4.287	2.433	AT1G24610	AT1G24610	F21J9.27
PGSC0003DMT400092287	0	0	0	0	0	0	Not found	Not found	Not found
PGSC0003DMT400004753	0	0	0	0.574	0	0	AT3G57050	CBL	Cystathionine beta-lyase, chloroplastic
PGSC0003DMT400006585	18.467	21.765	8.869	15.775	10.611	18.42	AT2G20000	CDC27B	Cell division cycle protein 27 homolog B
PGSC0003DMT400027432	9.013	12.349	15.66	15.459	3.533	3.783	AT5G23130	AT5G23130	Peptidoglycan-binding LysM domain-containing protein
PGSC0003DMT400085700	0	0	0	0	0	0	Not found	Not found	Not found
PGSC0003DMT400089739	0	0	0	0	0	0	Not found	Not found	Not found
PGSC0003DMT400050739	7.241	4.486	10.642	3.857	2.532	1.681	AT4G24630	PAT08	S-acyltransferase
PGSC0003DMT400012426	0	0	0	0	0	0	AT3G16857	ARR1	Two-component response regulator ARR1
PGSC0003DMT400093475	0	0	0	0	0	0	Not found	Not found	Not found
PGSC0003DMT400085806	0	0	0	0	0	0	Not found	Not found	Not found
PGSC0003DMT400069547	6.034	2.917	1.379	4.243	1.095	7.337	AT4G17720	AT4G17720	Putative RRM-containing protein
PGSC0003DMT400067526	4.684	4.969	4.338	6.389	0.518	2.025	AT4G16820	PLA-I{beta]2	Phospholipase A1-Ibeta2, chloroplastic
PGSC0003DMT400018200	0	0	0	0	0	0	AT1G29760	SEI2	Seipin-2
PGSC0003DMT400094269	0	0	0	0	0	0	Not found	Not found	Not found
PGSC0003DMT400047270	0	0	0	0	0	0	AT1G65690	NHL6	NDR1/HIN1-like protein 6
PGSC0003DMT400000700	0	0	0	0	0	0	AT1G12600	UTR4	UDP-galactose/UDP-glucose transporter 4
PGSC0003DMT400000167	0	0	2.867	3.739	0	4.42	AT2G46020	BRM	ATP-dependent helicase BRM
PGSC0003DMT400019129	8.688	9.539	1.103	0	0	0	AT4G33790	FAR3	Fatty acyl-CoA reductase 3
PGSC0003DMT400028333	0	0	0	0	0	0	AT5G11290	AT5G11290	Transmembrane protein, putative (DUF247)
PGSC0003DMT400097718	0	0	0	0	0	0	Not found	Not found	Not found
PGSC0003DMT400026010	45.364	39.618	37.744	32.876	59.782	31.706	AT4G10100	CNX7	Molybdopterin synthase sulfur carrier subunit
PGSC0003DMT400077018	26.13	12.226	7.481	11.206	17.136	13.962	AT5G07610	AT5G07610	F-box protein At5g07610
PGSC0003DMT400043224	0.843	2.006	3.805	0.178	0	0	AT3G26300	CYP71B34	Cytochrome P450 71B34
PGSC0003DMT400078409	25.488	13.175	10.927	21.077	20.139	26.7	AT1G79200	SCI1	SCI1
PGSC0003DMT400061035	0.651	1.324	2.684	1.493	4.216	2.204	AT5G24750	AT5G24750	UDP-Glycosyltransferase superfamily protein
PGSC0003DMT400027084	0	0	0	0	0	0	AT4G19980	AT4G19980	Putative uncharacterized protein
PGSC0003DMT400004938	18.85	16.375	21.377	17.289	13.214	8.802	AT1G31780	AT1G31780	At1g31780
PGSC0003DMT400090729	0	0	0	0	0	0	Not found	Not found	Not found
PGSC0003DMT400048954	15.833	6.216	6.709	13.036	27.218	32.534	AT5G64270	AT5G64270	Nuclear protein-like
PGSC0003DMT400088177	0	0	0	0	0	0	Not found	Not found	Not found
PGSC0003DMT400093219	0	0	0	0	0	0	Not found	Not found	Not found
PGSC0003DMT400088202	0	0	0	0	0	0	Not found	Not found	Not found
PGSC0003DMT400056699	0	0	0	0	0	0	Not found	Not found	Not found
PGSC0003DMT400023941	0	0	0	0	0	0	Not found	Not found	Not found
PGSC0003DMT400097151	0	0	0	0	0	0	Not found	Not found	Not found
PGSC0003DMT400051327	87.815	52.801	46.098	44.517	42.399	73.769	AT2G18040	PIN1	Peptidyl-prolyl cis-trans isomerase Pin1
PGSC0003DMT400014995	33.218	33.769	28.03	21.512	42.375	37.617	AT4G10750	AT4G10750	Phosphoenolpyruvate carboxylase family protein
PGSC0003DMT400085115	0	0	0	0	0	0	Not found	Not found	Not found
PGSC0003DMT400062473	0	0	0	0	0	0	AT1G08080	ACA7	Alpha carbonic anhydrase 7
PGSC0003DMT400069442	0	0	2.996	0	0	0	AT5G50130	AT5G50130	NAD(P)-binding Rossmann-fold superfamily protein
PGSC0003DMT400078804	28.142	18.864	12.113	15.944	14.875	20.968	AT4G37880	RMD5	Protein RMD5 homolog
PGSC0003DMT400066237	0	0	0	0	0	0	AT3G19430	AT3G19430	Late embryogenesis abundant protein-related / LEA protein-like protein
PGSC0003DMT400059463	114.396	67.24	68.863	78.679	102.664	111.068	AT5G55160	SUM2	Small ubiquitin-related modifier
PGSC0003DMT400031567	266.971	219.81	114.703	230.113	138.479	415.075	AT1G64720	CP5	Polyketide cyclase/dehydrase and lipid transport superfamily protein
PGSC0003DMT400014518	16.762	9.845	5.523	3.551	3.498	2.051	Not found	Not found	Not found
PGSC0003DMT400078103	0.067	0	0	0.158	0	0.178	AT2G30210	LAC3	Laccase-3
PGSC0003DMT400052475	0.852	0	1.48	0	0	1.096	Not found	Not found	Not found
PGSC0003DMT400074622	0	0	0	0	0	0	Not found	Not found	Not found
PGSC0003DMT400023741	3.755	4.425	3.005	3.541	3.439	2.777	AT1G55915	AT1G55915	zinc ion binding
PGSC0003DMT400023416	34.856	30.868	23.288	21.72	24.591	24.038	AT5G53330	AT5G53330	Proline-rich cell wall protein-like
PGSC0003DMT400093217	0	0	0	0	0	0	Not found	Not found	Not found
PGSC0003DMT400091521	0	0	0	0	0	0	Not found	Not found	Not found
PGSC0003DMT400091120	0	0	0	0	0	0	Not found	Not found	Not found
PGSC0003DMT400077411	0	0	0	0	0	0	AT3G48700	CXE13	Probable carboxylesterase 13
PGSC0003DMT400086518	0	0	0	0	0	0	Not found	Not found	Not found
PGSC0003DMT400022368	22.394	0	0	0	0	0	AT3G51390	PAT10	Protein S-acyltransferase 10
PGSC0003DMT400089710	0	0	0	0	0	0	Not found	Not found	Not found
PGSC0003DMT400040900	0	0	0	0	0	0	Not found	Not found	Not found
PGSC0003DMT400036669	0	0	0.322	1.207	0.389	0	AT1G80450	VQ11	VQ motif-containing protein 11
PGSC0003DMT400041668	78.199	107.891	84.449	6.795	2.615	2.675	AT5G65280	GCL1	LanC-like protein GCL1
PGSC0003DMT400083714	6.676	2.702	1.379	3.59	0	0	AT1G79950	RTEL1	Regulator of telomere elongation helicase 1 homolog
PGSC0003DMT400027065	7.375	15.518	7.334	6.735	0	0.217	AT2G44380	AT2G44380	At2g44380
PGSC0003DMT400070202	1.552	0.651	2.849	1.474	2.014	1.338	AT2G41670	SIN2	Short integuments 2, mitochondrial
PGSC0003DMT400053345	3.487	13.443	21.588	29.889	42.505	29.847	AT2G39930	ISA1	ISA1
PGSC0003DMT400087640	0	0	0	0	0	0	Not found	Not found	Not found
PGSC0003DMT400012237	0	0	0	0	0	0	AT4G16515	RGF6	Encodes a root meristem growth factor (RGF). Belongs to a family of functionally redundant homologous peptides that are secreted, tyrosine-sulfated, and expressed mainly in the stem cell area and the innermost layer of central columella cells. RGFs /.../equired for maintenance of the root stem cell niche and transit amplifying cell proliferation. Members of this family include: At5g60810 (RGF1), …
PGSC0003DMT400046066	0	4.67	0	0	0	0	Not found	Not found	Not found
PGSC0003DMT400013499	0	0.199	0	0	2.367	1.529	AT3G21700	SGP2	Monomeric G-protein
PGSC0003DMT400087229	0	0	2.04	0	0.412	0.484	Not found	Not found	Not found
PGSC0003DMT400076842	0	0	0	0	0	0	Not found	Not found	Not found
PGSC0003DMT400065418	1.188	1.455	1.489	0.386	1.06	1.605	AT3G11760	AT3G11760	F26K24.5 protein
PGSC0003DMT400022809	0	0	0	0	0	0	AT3G53720	CHX20	Cation/H(+) antiporter 20
PGSC0003DMT400064204	3.487	2.817	5.744	3.739	7.585	0	AT2G23110	AT2G23110	At2g23110
PGSC0003DMT400009683	7.031	5.964	6.525	5.469	6.572	5.923	AT2G45730	AT2G45730	tRNA (adenine(58)-N(1))-methyltransferase non-catalytic subunit TRM6
PGSC0003DMT400010840	25.402	8.245	10.753	12.413	15.829	2.853	AT5G18420	AT5G18420	At5g18420
PGSC0003DMT400055133	0	0	0	0	0	0	AT1G60720	AT1G60720	RNA-directed DNA polymerase (Reverse transcriptase)-related family protein
PGSC0003DMT400077329	12.644	13.681	10.642	11.414	10.564	10.548	AT1G73100	SUVH3	Histone-lysine N-methyltransferase, H3 lysine-9 specific SUVH3
PGSC0003DMT400091387	0	0	0	0	0	0	Not found	Not found	Not found
PGSC0003DMT400062723	1.398	0.122	0.597	0.643	0	0	AT1G05300	ZIP5	Zinc transporter 5
PGSC0003DMT400069961	0.239	0.1	0	0.415	0.271	0	AT1G02400	GA2OX6	Gibberellin 2-beta-dioxygenase 6
PGSC0003DMT400007484	0.441	0.612	0.138	0.129	0.165	0.051	AT1G45616	AtRLP6	Receptor-like protein 6
PGSC0003DMT400065295	0.057	0.23	0	0.198	0.612	0.637	AT3G14470	RPPL1	Putative disease resistance RPP13-like protein 1
PGSC0003DMT400008179	1.897	1.554	0.809	2.097	1.036	2.433	AT5G16930	AT5G16930	AAA-type ATPase family protein
PGSC0003DMT400042204	0	0	0	0	0	0	AT1G24430	AT1G24430	F21J9.9
PGSC0003DMT400078783	52.327	16.414	14.392	11.513	18.184	16.7	AT4G26850	VTC2	GDP-L-galactose phosphorylase 1
PGSC0003DMT400060578	0	0.926	1.002	0.841	1.637	3.822	AT5G37290	AT5G37290	ARM repeat superfamily protein
PGSC0003DMT400072447	0	0	0	0	0	0	Not found	Not found	Not found
PGSC0003DMT400046787	9.751	11.491	10.817	11.542	21.235	19.261	AT4G10790	PUX10	Plant UBX domain-containing protein 10
PGSC0003DMT400076902	0	0	0	0	0	0	AT4G00730	ANL2	Homeobox-leucine zipper protein ANTHOCYANINLESS 2
PGSC0003DMT400090870	0	0	0	0	0	0	Not found	Not found	Not found
PGSC0003DMT400014308	2.174	2.45	2.573	4.896	4.593	5.197	AT1G52780	AT1G52780	Protein of unknown function (DUF2921)
PGSC0003DMT400089383	0	0	0	0	0	0	Not found	Not found	Not found
PGSC0003DMT400070815	0	0	0	0	0	0	AT1G22110	AT1G22110	F2E2.18
PGSC0003DMT400069487	21.092	60.143	86.692	40.492	53.505	26.7	AT4G33680	DAP	LL-diaminopimelate aminotransferase, chloroplastic
PGSC0003DMT400035001	54.118	29.482	28.857	30.305	42.941	74.75	AT5G43970	TOM9-2	TOM9-2
PGSC0003DMT400051337	0	0	0	0	0	0	AT5G25610	RD22	BURP domain protein RD22
PGSC0003DMT400026319	48.946	31.319	23.527	29.306	48.959	61.184	AT2G25720	AT2G25720	At2g25720
PGSC0003DMT400073561	0	0	0	0	0	0	Not found	Not found	Not found
PGSC0003DMT400062319	7.011	2.894	6.727	7.042	2.308	1.809	AT5G62165	AGL42	MADS-box protein AGL42
PGSC0003DMT400016657	0.287	0.245	0.993	0.326	0.212	0.497	AT3G24255	AT3G24255	RNA-directed DNA polymerase (Reverse transcriptase)-related family protein
PGSC0003DMT400014085	0	0	0	0	0	0	AT1G14420	AT59	Probable pectate lyase 3
PGSC0003DMT400038659	17.806	2.427	1.121	1.098	15.593	6.509	AT3G12750	ZIP1	Zinc transporter 1
PGSC0003DMT400097409	0	0	0	0	0	0	Not found	Not found	Not found
PGSC0003DMT400090509	0	0	0	0	0	0	Not found	Not found	Not found
PGSC0003DMT400087743	0	0	0	0	0	0	Not found	Not found	Not found
PGSC0003DMT400096735	0	0	0	0	0	0	Not found	Not found	Not found
PGSC0003DMT400016988	2.672	7.097	12.352	5.489	12.413	2.93	AT1G54730	AT1G54730	Sugar transporter ERD6-like 5
PGSC0003DMT400080852	0	0	0	0	0	0	Not found	Not found	Not found
PGSC0003DMT400075285	1.284	1.079	2.353	1.464	2.285	0.331	AT5G10620	AT5G10620	Putative RNA methyltransferase At5g10620
PGSC0003DMT400045124	0	0	0	0	0	0	Not found	Not found	Not found
PGSC0003DMT400078358	14.827	30.6	40.088	34.973	9.563	6.115	AT1G71100	RPI1	Probable ribose-5-phosphate isomerase 1
PGSC0003DMT400042133	7.749	16.934	15.311	20.394	19.751	14.165	AT1G74040	IPMS2	2-isopropylmalate synthase 2, chloroplastic
PGSC0003DMT400030806	0	0	0	0	0	0	Not found	Not found	Not found
PGSC0003DMT400058504	0	0	0	0	0	0	Not found	Not found	Not found
PGSC0003DMT400091834	0	0	0	0	0	0	Not found	Not found	Not found
PGSC0003DMT400067616	13.17	8.835	6.488	35.626	25.298	22.382	AT5G10750	AT5G10750	At5g10750
PGSC0003DMT400044544	0.795	0.934	0.561	1.612	2.002	1.427	AT3G58760	AT3G58760	Integrin-linked protein kinase family
PGSC0003DMT400087266	0	0	0	0	0	0	Not found	Not found	Not found
PGSC0003DMT400095398	1.638	2.052	6.893	2.314	1.354	30.738	Not found	Not found	Not found
PGSC0003DMT400094242	0	0	0	0	0	0	AT1G74875	AT1G74875	FUNCTIONS IN: molecular_function unknown; INVOLVED IN: biological_process unknown; LOCATED IN: cellular_component unknown; BEST Arabidopsis thaliana protein match is: F-box family protein (TAIR:AT1G67623.1); Ha.
PGSC0003DMT400049923	12.902	8.061	0	1.563	2.037	2.981	AT2G04520	AT2G04520	Nucleic acid-binding, OB-fold-like protein
PGSC0003DMT400011061	0.527	7.571	9.227	4.233	1.767	2.739	AT3G60370	AT3G60370	Peptidylprolyl isomerase
PGSC0003DMT400049649	59.942	47.794	39.399	54.912	19.892	54.929	AT5G54310	AGD5	ADP-ribosylation factor GTPase-activating protein AGD5
PGSC0003DMT400088168	0	0	0	0	0	0	AT3G66656	AGL91	AGAMOUS-like 91
PGSC0003DMT400051882	4.895	0	0	2.581	0	0	Not found	Not found	Not found
PGSC0003DMT400066753	0	0	0	0	0	0	Not found	Not found	Not found
PGSC0003DMT400072000	27.222	16.85	13.804	20.622	20.999	51.566	AT3G07050	NSN1	Guanine nucleotide-binding protein-like NSN1
PGSC0003DMT400048049	2.021	2.121	1.627	4.105	2.685	2.255	AT4G35600	CONNEXIN 32	Protein kinase superfamily protein
PGSC0003DMT400091082	0	0	0	0	0	0	Not found	Not found	Not found
PGSC0003DMT400078441	0	0.092	0.101	0.386	0.059	0	AT1G25390	LRK10L-1.1	LEAF RUST 10 DISEASE-RESISTANCE LOCUS RECEPTOR-LIKE PROTEIN KINASE-like 1.1
PGSC0003DMT400008754	0	0.191	0	0	0	0	AT3G22470	AT3G22470	Pentatricopeptide repeat-containing protein At3g22470, mitochondrial
PGSC0003DMT400056371	0	3.192	0	2.146	0	0	Not found	Not found	Not found
PGSC0003DMT400032629	0	0	0	0	0	0	Not found	Not found	Not found
PGSC0003DMT400037691	0	0	0	0	0	0	Not found	Not found	Not found
PGSC0003DMT400011462	230.304	165.401	64.571	187.604	89.567	249.537	AT4G36760	ATAPP1	aminopeptidase P1
PGSC0003DMT400043053	0	0	0	3.442	3.58	0	Not found	Not found	Not found
PGSC0003DMT400011481	0	0	0	0	0	0	AT1G50030	TOR	Serine/threonine-protein kinase TOR
PGSC0003DMT400051630	11.456	9.133	6.001	3.927	41.162	4.739	AT3G52420	OEP7	OEP7
PGSC0003DMT400091173	0	0	0	0	0	0	Not found	Not found	Not found
PGSC0003DMT400096916	0	0	0	0	0	0	Not found	Not found	Not found
PGSC0003DMT400094401	0	0	0	0	0	0	Not found	Not found	Not found
PGSC0003DMT400064724	0	0.834	0	0.079	0	0	AT5G15510	AT5G15510	TPX2 (Targeting protein for Xklp2) protein family
PGSC0003DMT400003658	0	0.276	0.312	0.247	0.118	0	AT2G31470	DOR	F-box protein DOR
PGSC0003DMT400081452	0	0	0.184	1.592	0	0	AT3G05980	AT3G05980	At3g05980
PGSC0003DMT400095263	0	0	0	0	0	0	AT3G23880	AT3G23880	F-box/kelch-repeat protein At3g23880
PGSC0003DMT400032693	4.617	2.381	4.742	2.067	19.833	10.357	AT5G64240	AMC3	Metacaspase-3
PGSC0003DMT400033974	0	0	0	0	0	0	AT3G18200	AT3G18200	WAT1-related protein At3g18200
PGSC0003DMT400016230	0	0.084	0	0	0	0	AT3G11430	GPAT5	Glycerol-3-phosphate acyltransferase 5
PGSC0003DMT400088607	0	0	0	0	0	0	Not found	Not found	Not found
PGSC0003DMT400021091	13.937	11.185	13.739	14.796	11.683	18.509	AT3G57360	AT3G57360	At3g57360
PGSC0003DMT400008622	0.393	0.268	0	0	0.082	0	AT4G31940	CYP82C4	Cytochrome P450 82C4
PGSC0003DMT400002112	4.444	3.078	1.048	2.443	3.321	4.318	AT3G25690	CHUP1	Hydroxyproline-rich glycoprotein family protein
PGSC0003DMT400047686	261.798	292.799	442.942	235.375	460.874	456.336	AT2G36170	RPL40B	Ubiquitin-60S ribosomal protein L40-1
PGSC0003DMT400042632	0	1.692	0.937	0.287	0.648	0.318	AT1G79860	ROPGEF12	Rop guanine nucleotide exchange factor 12
PGSC0003DMT400029946	1.159	1.34	1.379	2.304	1.296	1.096	AT1G60560	AT1G60560	At1g60560/F8A5_10
PGSC0003DMT400032309	73.678	53.95	24.042	30.275	32.176	29.235	AT3G15290	AT3G15290	3-hydroxyacyl-CoA dehydrogenase family protein
PGSC0003DMT400030649	0	0	0.414	4.747	0.518	0	Not found	Not found	Not found
PGSC0003DMT400092834	0	0	0	0	0	0	Not found	Not found	Not found
PGSC0003DMT400038071	11.532	9.899	15.256	7.962	6.289	6.764	AT4G38240	GNTI	Alpha-1,3-mannosyl-glycoprotein 2-beta-N-acetylglucosaminyltransferase
PGSC0003DMT400087021	0	0	0	0	0	0	Not found	Not found	Not found
PGSC0003DMT400086346	0	0	0	0	0	0	Not found	Not found	Not found
PGSC0003DMT400097320	0.077	1.064	1.038	1.187	0	0	AT5G48300	APS1	Glucose-1-phosphate adenylyltransferase small subunit, chloroplastic
PGSC0003DMT400061399	0	0	0	0	0	0	Not found	Not found	Not found
PGSC0003DMT400048338	0	0	0	0	0	9.592	Not found	Not found	Not found
PGSC0003DMT400069476	32.624	27.622	21.965	32.382	23.626	42.458	AT3G59380	FTA	At3g59380
PGSC0003DMT400021616	19.052	23.495	15.706	64.734	10.906	19.35	AT3G12400	ELC	Ubiquitin-conjugating enzyme/RWD-like protein
PGSC0003DMT400038810	0	0	0	0	0	0	AT2G04570	AT2G04570	GDSL esterase/lipase At2g04570
PGSC0003DMT400095483	0	0	0	0	0	0	Not found	Not found	Not found
PGSC0003DMT400062779	0	0	0	0	0	0	Not found	Not found	Not found
PGSC0003DMT400032743	3.994	3.943	1.379	6.201	0.872	4.102	AT5G65290	AT5G65290	LMBR1-like membrane protein
PGSC0003DMT400012518	0	0	0.092	0	0	0	AT3G13920	EIF4A1	Eukaryotic translation initiation factor 4A1
PGSC0003DMT400095072	0	0	0	0	0	0	Not found	Not found	Not found
PGSC0003DMT400088285	0	0	0	0	0	0	AT1G21270	WAK2	Wall-associated receptor kinase 2
PGSC0003DMT400095161	0	0	0	0	0	0	Not found	Not found	Not found
PGSC0003DMT400093784	0	0	0	0	0	0	Not found	Not found	Not found
PGSC0003DMT400070283	0	0	0	0	0	0	Not found	Not found	Not found
PGSC0003DMT400031584	4.646	1.868	9.383	0	10.058	23.35	Not found	Not found	Not found
PGSC0003DMT400040327	0.747	0.949	1.562	2.364	0.212	1.707	AT1G68360	GIS3	Zinc finger protein GIS3
PGSC0003DMT400018310	0.077	0	0	0.267	0	0.102	AT4G33790	FAR3	Fatty acyl-CoA reductase 3
PGSC0003DMT400091659	0	0	0	0	0	0	Not found	Not found	Not found
PGSC0003DMT400004181	51.954	139.241	160.278	61.302	24.297	9.592	AT4G34710	ADC2	Arginine decarboxylase 2
PGSC0003DMT400028890	0.747	0.926	0.414	0.425	0.471	0.471	AT3G14470	RPPL1	Putative disease resistance RPP13-like protein 1
PGSC0003DMT400007736	9.052	6.637	3.74	11.542	1.614	9.528	AT1G76650	CML38	CML38
PGSC0003DMT400087939	0	0	0	0	0	0	Not found	Not found	Not found
PGSC0003DMT400097436	0	0	0	0	0	0	AT5G15020	SNL2	Paired amphipathic helix protein Sin3-like 2
PGSC0003DMT400000060	3.841	2.802	3.428	2.71	3.71	4.968	AT2G45500	AT2G45500	AAA-type ATPase family protein
PGSC0003DMT400073807	0.517	1.615	1.948	1.395	1.26	0.56	AT5G64630	FAS2	Chromatin assembly factor 1 subunit FAS2
PGSC0003DMT400087787	0	0	0	0	0	0	AT5G42905	AT5G42905	Polynucleotidyl transferase, ribonuclease H-like superfamily protein
PGSC0003DMT400075563	0.239	0.398	0.11	0.682	0.53	1.083	AT3G13960	GRF5	Growth-regulating factor 5
PGSC0003DMT400059570	134.884	91.371	33.802	125.195	136.76	397.152	AT1G04870	PRMT10	PRMT10
PGSC0003DMT400026654	6.446	6.905	10.716	5.202	11.707	8.344	AT4G14385	AT4G14385	Histone acetyltransferase subunit NuA4-domain protein
PGSC0003DMT400010172	413.751	369.233	127.882	1399.71	296.214	1956.19	AT4G05320	UBQ10	Polyubiquitin 10
PGSC0003DMT400001701	137.259	154.507	145.04	59.254	52.586	40.101	AT5G62200	ATS3B	Embryo-specific protein ATS3B
PGSC0003DMT400003995	28.716	20.624	13.307	11.048	92.182	44.738	AT3G51440	SSL6	Protein STRICTOSIDINE SYNTHASE-LIKE 6
PGSC0003DMT400034188	5.201	6.285	6.874	8.743	5.936	8.726	AT2G43500	AT2G43500	Plant regulator RWP-RK family protein
PGSC0003DMT400092598	0	0	0	0	0	0	Not found	Not found	Not found
PGSC0003DMT400023871	3.381	3.277	5.431	3.472	3.368	1.248	AT2G21120	AT2G21120	Probable magnesium transporter
PGSC0003DMT400010095	1.983	2.289	5.027	4.342	0.801	4.675	AT4G22758	AT4G22758	Uncharacterized protein At4g22758
PGSC0003DMT400062588	0	0	0	0	0	0	Not found	Not found	Not found
PGSC0003DMT400095753	0	0	0	0	0	0	Not found	Not found	Not found
PGSC0003DMT400080616	0	0	0.294	0	0	0	AT5G17990	PAT1	Anthranilate phosphoribosyltransferase, chloroplastic
PGSC0003DMT400017898	0.163	0.704	0.928	0.574	1.296	0.866	AT5G14790	AT5G14790	ARM repeat superfamily protein
PGSC0003DMT400086095	10.335	8.536	13.657	15.034	20.304	10.267	AT2G29730	UGT71D1	Glycosyltransferase (Fragment)
PGSC0003DMT400066687	0	0	2.169	0	0	0	Not found	Not found	Not found
PGSC0003DMT400085543	0	0	0	0	0	0	Not found	Not found	Not found
PGSC0003DMT400016564	0.23	0	0	0	0	0	AT2G07749	AT2G07749	Mitovirus RNA-dependent RNA polymerase
PGSC0003DMT400002899	18.601	7.579	15.715	11.443	5.076	14.866	AT5G64500	AT5G64500	Probable sphingolipid transporter spinster homolog 2
PGSC0003DMT400036789	1.724	4.371	7.058	13.243	16.983	10.484	AT1G48480	RKL1	Probable inactive receptor kinase At1g48480
PGSC0003DMT400037758	0.412	1.041	3.731	0.94	0	0	Not found	Not found	Not found
PGSC0003DMT400087418	0	0	0	0	0	0	Not found	Not found	Not found
PGSC0003DMT400036019	0	0	0	0	0	0	AT1G19640	JMT	Jasmonate O-methyltransferase
PGSC0003DMT400012218	12.883	34.305	48.451	24.627	25.239	16.178	AT1G12230	AT1G12230	Aldolase superfamily protein
PGSC0003DMT400017433	0	0	0	0	0	0	AT3G63470	SCPL40	Serine carboxypeptidase-like 40
PGSC0003DMT400031992	3.487	7.15	16.873	9.841	8.539	11.821	AT4G10955	AT4G10955	GDSL esterase/lipase At4g10955
PGSC0003DMT400084762	0	0	0	0	0	0	Not found	Not found	Not found
PGSC0003DMT400069974	1.408	1.592	2.279	17.684	10.305	10.662	AT2G18790	PHYB	Phytochrome
PGSC0003DMT400049581	0	0.834	0.919	0	0.66	0.51	AT3G20720	AT3G20720	Amino-terminal region of chorein
PGSC0003DMT400053159	474.21	511.828	791.409	445.342	331.24	154.481	AT4G08685	SAH7	SAH7
PGSC0003DMT400088357	0	0	0	0	0	0	Not found	Not found	Not found
PGSC0003DMT400073782	5.862	6.875	5.064	7.082	8.256	8.777	AT2G13690	PRL1-IFG	BTB/POZ domain-containing protein At2g13690
PGSC0003DMT400003310	0	0.077	0	0	0.094	0.115	AT5G15110	AT5G15110	Pectate lyase family protein
PGSC0003DMT400076703	71.915	48.46	44.821	55.615	37.853	46.076	AT3G10300	AT3G10300	Calcium-binding EF-hand family protein
PGSC0003DMT400045415	0.498	0.467	0.469	0.178	0.4	0.369	AT1G69850	NPF4.6	Protein NRT1/ PTR FAMILY 4.6
PGSC0003DMT400034369	0	0	0	0	0	0	AT5G41000	YSL4	Probable metal-nicotianamine transporter YSL4
PGSC0003DMT400058209	25.565	10.121	4.88	6.389	13.697	15.605	Not found	Not found	Not found
PGSC0003DMT400008145	0.527	0.903	0.57	1.147	0.813	1.554	AT5G27270	EMB976	Pentatricopeptide repeat-containing protein At5g27270
PGSC0003DMT400034374	5.479	4.984	1.994	2.492	3.463	9.72	Not found	Not found	Not found
PGSC0003DMT400022009	0	0	0	0	0	0	AT3G28470	MYB35	Transcription factor MYB35
PGSC0003DMT400062219	9.416	6.193	12.701	13.649	15.829	17.567	AT5G26667	PYR6	UMP-CMP kinase
PGSC0003DMT400068379	0	0	0.202	0.989	0	0.841	AT4G17030	EXLB1	Expansin-like protein
PGSC0003DMT400066737	0.498	0.498	0.395	1.642	3.262	9.872	AT3G18950	AT3G18950	En/Spm-like transposon protein-like
PGSC0003DMT400008605	0	0.122	0.092	0.109	0	0	AT4G37770	ACS8	1-aminocyclopropane-1-carboxylate synthase-like protein
PGSC0003DMT400078069	11.274	11.085	7.72	17.763	12.319	55.757	AT1G20960	BRR2A	DExH-box ATP-dependent RNA helicase DExH12
PGSC0003DMT400061575	0	2.856	4.494	1.345	2.026	1.185	AT3G54290	AT3G54290	At3g54290
PGSC0003DMT400055448	0.814	1.11	2.73	2.512	2.367	1.554	AT1G49890	QWRF2	QWRF motif-containing protein 2
PGSC0003DMT400085654	0	0	0	0	0	0	Not found	Not found	Not found
PGSC0003DMT400013992	0	0	0	0	0	0	AT2G41940	ZFP8	Zinc finger protein 8
PGSC0003DMT400089165	0	0	0	0	0	0	Not found	Not found	Not found
PGSC0003DMT400039041	0	0	0	0	0	0	Not found	Not found	Not found
PGSC0003DMT400013467	15.163	19.966	21.156	17.051	19.009	20.382	AT2G40800	AT2G40800	Import inner membrane translocase subunit
PGSC0003DMT400053639	0.393	1.194	2.95	5.242	4.64	2.14	AT3G07340	BHLH62	Transcription factor bHLH62
PGSC0003DMT400043611	0.479	0.498	0.432	0.88	0.742	0.93	AT4G27220	AT4G27220	NB-ARC domain-containing disease resistance protein
PGSC0003DMT400091180	0	0	0	0	0	0	Not found	Not found	Not found
PGSC0003DMT400072815	0	0	0	0	0	0	Not found	Not found	Not found
PGSC0003DMT400066257	0	0	0	0	0	0	AT1G49770	BHLH95	Transcription factor bHLH95
PGSC0003DMT400048820	0	0	0	0	0	0	AT4G23160	CRK8	cysteine-rich RLK (RECEPTOR-like protein kinase) 8
PGSC0003DMT400043598	0	0	3.336	0	0	3.388	Not found	Not found	Not found
PGSC0003DMT400087063	0	0	0	0	0	0	Not found	Not found	Not found
PGSC0003DMT400031543	286.702	404.312	611.39	267.421	542.209	421.356	AT1G74270	RPL35AC	60S ribosomal protein L35a-3
PGSC0003DMT400016091	0.814	3.2	4.09	3.294	3.227	3.197	AT5G49030	OVA2	tRNA synthetase class I (I, L, M and V) family protein
PGSC0003DMT400027247	1.034	10.35	10.734	27.189	0.801	1.541	AT2G44500	OFUT20	O-fucosyltransferase 20
PGSC0003DMT400087915	0	0	0	0	0	0	Not found	Not found	Not found
PGSC0003DMT400055748	0	0	0	0	0.33	0	AT1G65730	YSL7	Probable metal-nicotianamine transporter YSL7
PGSC0003DMT400002153	0	0.597	0.331	1.207	0	0	AT1G68800	BRC2	TCP domain protein 12
PGSC0003DMT400083101	4.799	13.045	18.959	9.564	9.681	7.363	AT5G15530	BCCP2	Biotin carboxyl carrier protein of acetyl-CoA carboxylase
PGSC0003DMT400036445	0	1.768	1.443	0.297	5.547	0.344	AT1G71970	AT1G71970	At1g71970/F17M19_12
PGSC0003DMT400090614	0	0	0.165	0	0	0	Not found	Not found	Not found
PGSC0003DMT400037229	0.077	0.345	1.149	1.167	0.813	1.261	AT3G24255	AT3G24255	RNA-directed DNA polymerase (Reverse transcriptase)-related family protein
PGSC0003DMT400053098	0	0	0.34	0.415	0	0	AT2G40320	TBL33	TBL33
PGSC0003DMT400044608	0.182	0.207	0.037	0.435	0.059	0.051	AT4G32300	SD25	G-type lectin S-receptor-like serine/threonine-protein kinase SD2-5
PGSC0003DMT400000151	8.678	40.744	54.268	42.866	70.771	27.324	AT4G00430	PIP1.4	TMP-C
PGSC0003DMT400056780	0	0	0	0	0	0	Not found	Not found	Not found
PGSC0003DMT400063747	83.064	104.63	107.36	62.479	25.934	17.108	AT5G27930	PPC6-7	Probable protein phosphatase 2C 73
PGSC0003DMT400051266	0	0	0	0	0	0	AT1G73360	HDG11	Homeobox-leucine zipper protein HDG11
PGSC0003DMT400088880	0.115	0.184	0	0	0	0	AT5G54960	PDC2	Pyruvate decarboxylase 2
PGSC0003DMT400084850	0	0	0	0	0	0	Not found	Not found	Not found
PGSC0003DMT400088110	0	0	0	0	0	0	AT4G27520	ENODL2	Early nodulin-like protein 2
PGSC0003DMT400090198	0	0	0	0	0	0	AT4G25420	GA20OX1	Gibberellin 20 oxidase 1
PGSC0003DMT400046854	0.642	0.299	0.202	0	0	0	AT3G48280	CYP71A25	Cytochrome P450 71A25
PGSC0003DMT400027174	13.41	7.281	8.427	15.449	6.195	6.637	AT3G21070	NADK1	NAD kinase 1
PGSC0003DMT400073144	0	0	0	0	0	3.758	AT4G18920	OBAP2B	Oil body-associated protein 2B
PGSC0003DMT400062074	2.213	3.506	5.284	4.283	4.77	3.936	AT4G16765	AT4G16765	2-oxoglutarate (2OG) and Fe(II)-dependent oxygenase superfamily protein
PGSC0003DMT400016707	0.086	0.038	0	0.089	0.271	0.051	AT3G46530	RPP13	Disease resistance protein RPP13
PGSC0003DMT400013153	0.029	0	0.092	0.079	0	0.038	AT5G42710	AT5G42710	Putative uncharacterized protein
PGSC0003DMT400002727	13.343	0	9.852	0	0	0	AT3G21700	SGP2	Monomeric G-protein
PGSC0003DMT400027603	0	0	0	0	0	0	Not found	Not found	Not found
PGSC0003DMT400020478	13.036	18.864	24.235	19.722	26.287	16.662	AT1G05500	SYT5	Synaptotagmin-5
PGSC0003DMT400091779	0	0	0	0	0	0	Not found	Not found	Not found
PGSC0003DMT400047264	5.565	8.995	6.543	24.44	17.148	13.643	AT5G54190	PORA	NADPH-protochlorophyllide oxidoreductase
PGSC0003DMT400040444	18.965	15.25	16.561	10.969	11.86	6.471	AT1G20670	AT1G20670	At1g20670
PGSC0003DMT400090075	0	0	0	0	0	0	Not found	Not found	Not found
PGSC0003DMT400097732	0	0	0	0	0	0	Not found	Not found	Not found
PGSC0003DMT400023491	76.637	52.518	25.962	85.593	92.147	131.182	AT5G53310	AT5G53310	AT5g53310/K19E1_11
PGSC0003DMT400001036	0	0	0	0	0.212	0	Not found	Not found	Not found
PGSC0003DMT400079260	13.381	31.603	28.609	14.193	20.081	9.044	AT5G45390	CLPP4	ATP-dependent Clp protease proteolytic subunit 4, chloroplastic
PGSC0003DMT400043016	0.584	2.817	4.761	0.475	1.025	0	AT1G71140	DTX14	Protein DETOXIFICATION 14
PGSC0003DMT400038642	0	0	0	0	0	0	AT2G21100	DIR23	Dirigent protein 23
PGSC0003DMT400013372	0.613	0.735	1.057	10.019	8.916	4.484	AT3G62270	BOR2	Probable boron transporter 2
PGSC0003DMT400087401	0	0.054	0	0	0	0	Not found	Not found	Not found
PGSC0003DMT400008962	8.123	8.383	7.637	12.462	8.609	13.77	AT2G44710	AT2G44710	At2g44720/F16B22.21
PGSC0003DMT400001467	0	15.48	31.559	4.678	2.226	0.446	AT4G33270	CDC20-1	Cell division cycle 20.1, cofactor of APC complex
PGSC0003DMT400090920	0	0	0	0	0	0	Not found	Not found	Not found
PGSC0003DMT400054726	0.345	0	0	0	0	0	AT1G17200	AT1G17200	CASP-like protein
PGSC0003DMT400057167	6.954	7.541	6.893	7.685	8.539	12.866	AT5G55130	MOCS3	Adenylyltransferase and sulfurtransferase MOCS3
PGSC0003DMT400066359	42.49	29.957	90.055	3.729	0	0	AT2G15780	AT2G15780	At2g15780/F19G14.22
PGSC0003DMT400028390	0	0	0	0	0	0	AT2G02220	PSKR1	Phytosulfokine receptor 1
PGSC0003DMT400063787	0.038	0.084	0.092	0.623	0.448	0.089	AT5G48940	RCH1	LRR receptor-like serine/threonine-protein kinase RCH1
PGSC0003DMT400029871	0	0	0	0	0	0	Not found	Not found	Not found
PGSC0003DMT400017296	0	0	0	0	0.73	0.853	AT1G50180	AT1G50180	Putative disease resistance protein At1g50180
PGSC0003DMT400063890	2.395	1.96	2.812	2.176	1.307	2.051	AT5G62510	AT5G62510	F-box protein At5g62510
PGSC0003DMT400031731	0	0.077	0	0.148	0	1.07	AT1G64110	AT1G64110	p-loop containing nucleoside triphosphate hydrolases superfamily protein
PGSC0003DMT400008744	4.205	5.405	3.685	4.441	4.181	6.522	AT3G05270	FPP3	Filament-like plant protein 3
PGSC0003DMT400017313	0	0	0	0.099	0	0	AT1G05490	CLSY3	SNF2 domain-containing protein CLASSY 3
PGSC0003DMT400055779	26.762	16.575	22.047	7.388	4.405	5.605	AT5G49820	RUS6	Protein root UVB sensitive 6
PGSC0003DMT400012104	16.36	11.537	7.38	20.928	8.963	13.121	AT4G00150	SCL6	Scarecrow-like protein 6
PGSC0003DMT400091119	0	0	0	0	0	0	Not found	Not found	Not found
PGSC0003DMT400000595	6.523	4.563	6.571	5.044	2.096	1.949	AT5G41760	AT5G41760	CMP-sialic acid transporter 1
PGSC0003DMT400091199	0	0	0	0	0	0	Not found	Not found	Not found
PGSC0003DMT400075394	45.737	34.91	44.214	9.277	11.589	10.7	AT1G20510	4CLL5	4-coumarate--CoA ligase-like 5
PGSC0003DMT400029235	1.188	0.337	0	0	0	0	AT1G16490	MYB58	Transcription factor MYB58
PGSC0003DMT400013774	0	0	0	0	0	0	AT3G19360	AT3G19360	Zinc finger CCCH domain-containing protein 39
PGSC0003DMT400029771	0.211	0	0	0	0	0	AT5G06750	AT5G06750	Probable protein phosphatase 2C 68
PGSC0003DMT400077766	59.722	1.393	0	0	0	0	AT1G68040	AT1G68040	Putative S-adenosyl-L-methionine:salicylic acid carboxyl methyltransferase; 41514-39166
PGSC0003DMT400066873	17.845	13.52	16.487	23.747	27.088	61.642	AT3G60300	AT3G60300	RWD domain-containing protein
PGSC0003DMT400029206	62.097	0	44.058	120.951	76.412	0.038	AT2G24940	MP3	MAPR2
PGSC0003DMT400068472	0	0	0	0	0	0	Not found	Not found	Not found
PGSC0003DMT400073601	10.536	19.438	22.305	11.077	15.982	18.586	AT2G44040	DAPB1	4-hydroxy-tetrahydrodipicolinate reductase 1, chloroplastic
PGSC0003DMT400041858	0	0	0	0	0	0	Not found	Not found	Not found
PGSC0003DMT400069025	0.268	0	0	0.307	0.306	0	Not found	Not found	Not found
PGSC0003DMT400079287	0	5.826	0	2.839	0	4.968	AT2G18196	HIPP30	Heavy metal-associated isoprenylated plant protein 30
PGSC0003DMT400051201	2.816	4.769	4.733	3.125	5.842	3.146	AT4G29890	AT4G29890	Choline monooxygenase, chloroplastic
PGSC0003DMT400044350	29.061	19.239	22.525	24.568	5.206	35.77	AT4G14350	AT4G14350	Non-specific serine/threonine protein kinase
PGSC0003DMT400056538	0	0	0	0	0	0	AT2G21210	AT2G21210	SAUR-like auxin-responsive protein family
PGSC0003DMT400041718	0.287	104.837	132.036	28.069	23.249	8.064	AT5G16250	AT5G16250	Transmembrane protein
PGSC0003DMT400001736	0	0	0	0	0	0	AT1G74000	SSL11	Protein STRICTOSIDINE SYNTHASE-LIKE 11
PGSC0003DMT400050795	3.487	3.016	1.553	3.61	2.815	3.274	AT1G77810	AT1G77810	Hexosyltransferase (Fragment)
PGSC0003DMT400016134	9.234	7.166	10.302	6.083	8.433	5.299	AT4G05460	SKIP19	F-box protein SKIP19
PGSC0003DMT400032497	8.41	4.532	1.323	2.235	0.542	1.274	AT1G62790	AT1G62790	At1g62790
PGSC0003DMT400010436	36.638	18.695	8.703	12.244	28.172	11.987	AT5G23090	DR1	AT5G23090 protein
PGSC0003DMT400029916	4.559	2.902	4.136	5.262	4.358	3.35	AT2G22930	UGT79B8	UDP-glycosyltransferase 79B8
PGSC0003DMT400052658	312.708	514.293	630.727	596.756	399.738	239.715	AT2G42610	LSH10	LSH10
PGSC0003DMT400046740	528.338	350.776	243.587	387.413	464.938	971.983	AT4G22220	ISU1	Iron-sulfur cluster assembly protein
PGSC0003DMT400033762	51.877	45.345	49.719	32.223	34.355	28.203	AT3G25800	PP2AA2	Serine/threonine-protein phosphatase 2A 65 kDa regulatory subunit A beta isoform
PGSC0003DMT400046584	3.151	4.639	5.349	2.68	10.14	5.439	AT3G47800	AT3G47800	Aldose 1-epimerase
PGSC0003DMT400009477	1.044	1.347	1.397	3.056	3.533	7.962	AT1G75310	AUL1	auxin-like 1 protein
PGSC0003DMT400037853	0	0	0	0	0	0	Not found	Not found	Not found
PGSC0003DMT400004523	22.05	14.691	15.421	16.26	23.202	11.006	AT4G33280	AT4G33280	AP2/B3-like transcriptional factor family protein
PGSC0003DMT400075876	11.054	15.074	16.147	18.189	12.084	13.134	AT1G14710	AT1G14710	Hydroxyproline-rich glycoprotein family protein
PGSC0003DMT400063239	0	0	0	0.554	0.542	0	AT3G10910	ATL72	RING-H2 finger protein ATL72
PGSC0003DMT400092993	0	0	0	0	0	0	Not found	Not found	Not found
PGSC0003DMT400080212	23.582	19.017	14.236	20.127	25.84	23.898	AT1G61670	AT1G61670	Lung seven transmembrane receptor family protein
PGSC0003DMT400049881	31.791	21.903	23.132	41.214	47.746	13.503	AT2G46210	SLD2	Delta(8)-fatty-acid desaturase 2
PGSC0003DMT400056821	0.201	0.084	0.57	0.346	0.118	0.268	AT3G12203	SCPL17	Serine carboxypeptidase-like 17
PGSC0003DMT400044301	3.774	1.891	2.518	2.413	0.624	0.484	AT3G23470	AT3G23470	Cyclopropane-fatty-acyl-phospholipid synthase
PGSC0003DMT400020254	115.641	169.91	148.11	216.108	113.087	279.664	AT2G24200	LAP1	Leucine aminopeptidase 1
PGSC0003DMT400095555	0	0	0	0	0	0	Not found	Not found	Not found
PGSC0003DMT400038098	8.439	3.935	3.419	3.561	2.768	4.459	AT4G28820	AT4G28820	HIT-type Zinc finger family protein
PGSC0003DMT400021440	0.431	0.184	1.59	5.4	2.143	3.898	Not found	Not found	Not found
PGSC0003DMT400097611	0	0	0	0	0	0	Not found	Not found	Not found
PGSC0003DMT400090015	0	0	0	0	0	0	Not found	Not found	Not found
PGSC0003DMT400087748	0	0	0	0	0	0	Not found	Not found	Not found
PGSC0003DMT400085030	0	0	0	0	0	0	AT4G12080	AHL1	ATAHL1
PGSC0003DMT400065494	0	0	0.671	0.326	0	0	AT5G67210	IRX15-L	IRX15-L
PGSC0003DMT400082806	111.714	132.88	203.261	202.183	320.358	259.282	AT4G28390	AAC3	ADP,ATP carrier protein 3, mitochondrial
PGSC0003DMT400075040	0	0	0	0	0	0	AT5G18700	RUK	Serine/threonine-protein kinase RUNKEL
PGSC0003DMT400044062	31.877	28.548	28.416	14.193	20.198	18.675	AT3G06580	GAL1	Galactokinase
PGSC0003DMT400032187	0.172	0	0.165	0	0	0	Not found	Not found	Not found
PGSC0003DMT400092703	0	0	0	0	0	0	Not found	Not found	Not found
PGSC0003DMT400005076	0	0	0	0	0	0	ATCG00860	ycf2-B	Protein Ycf2
PGSC0003DMT400080894	0	0.352	0	0	0	0	AT2G02990	RNS1	Ribonuclease 1
PGSC0003DMT400078798	2.28	2.871	4.669	2.374	1.79	0.764	AT5G10560	BXL6	Probable beta-D-xylosidase 6
PGSC0003DMT400003361	0	6.561	0	0	0	0	Not found	Not found	Not found
PGSC0003DMT400047496	0	0	0	0	0	0	AT4G19380	AT4G19380	Long-chain fatty alcohol dehydrogenase family protein
PGSC0003DMT400086686	0	0	0	0	0	0	Not found	Not found	Not found
PGSC0003DMT400032865	3.582	1.393	0.505	0.633	1.837	3.223	AT5G40690	AT5G40690	At5g40690
PGSC0003DMT400089032	0	0	0	0	0	0	Not found	Not found	Not found
PGSC0003DMT400095154	0	0	0	0	0	0	AT3G06160	AT3G06160	AP2/B3-like transcriptional factor family protein
PGSC0003DMT400018775	0	0	0	0	0	0	Not found	Not found	Not found
PGSC0003DMT400081495	0	0	0	0	0	0.803	Not found	Not found	Not found
PGSC0003DMT400028819	37.892	3.92	3.299	0.682	1.237	0.268	AT5G58770	AT5G58770	Dehydrodolichyl diphosphate synthase 2
PGSC0003DMT400057373	0	0	0	0	0	1.732	Not found	Not found	Not found
PGSC0003DMT400014692	10.498	9.677	8.749	7.25	10.081	11.134	AT3G18240	AT3G18240	AT3G18240 protein
PGSC0003DMT400094819	0	0	0	0	0	0.14	Not found	Not found	Not found
PGSC0003DMT400071379	37.643	22.638	24.262	14.757	16.559	15.809	AT3G61180	AT3G61180	RING/U-box superfamily protein
PGSC0003DMT400014350	43.275	31.633	20.375	13.639	16.665	17.121	AT1G49010	AT1G49010	At1g49010
PGSC0003DMT400026976	8.381	6.875	4.273	12.61	7.102	10.28	AT2G16030	AT2G16030	S-adenosyl-L-methionine-dependent methyltransferases superfamily protein
PGSC0003DMT400093840	0	0	0	0	0	0	AT3G07870	AT3G07870	F-box protein At3g07870
PGSC0003DMT400043245	0.69	0.291	6.856	2.67	4.028	1.108	AT1G62620	AT1G62620	Flavin-containing monooxygenase FMO GS-OX-like 3
PGSC0003DMT400056555	0.92	0.153	0.68	0.425	1.425	0.713	AT3G06370	NHX4	NHX4
PGSC0003DMT400017733	11.475	73.517	160.967	48.691	4.97	2.025	AT3G20820	AT3G20820	Leucine-rich repeat (LRR) family protein
PGSC0003DMT400027563	12.356	8.957	7.564	7.586	4.782	6.102	AT1G33540	SCPL18	Serine carboxypeptidase-like 18
PGSC0003DMT400096565	0	0	0	0	0	0	Not found	Not found	Not found
PGSC0003DMT400029641	0	0	0.11	0	0	0	AT1G65730	YSL7	Probable metal-nicotianamine transporter YSL7
PGSC0003DMT400090177	0	0	0	0	0	0	Not found	Not found	Not found
PGSC0003DMT400086622	0	0	0	0	0	0	Not found	Not found	Not found
PGSC0003DMT400044460	0	0	0	0	0	0	AT4G24010	CSLG1	Glycosyltransferase (Fragment)
PGSC0003DMT400065434	0	0	7.904	0	0	0	Not found	Not found	Not found
PGSC0003DMT400092442	0	0	0	0	0	0	AT1G04110	SBT1.2	SDD1
PGSC0003DMT400090907	0	0	0	0	0	0	Not found	Not found	Not found
PGSC0003DMT400008153	0	0	0	0	0	0	AT3G03000	CML18	Probable calcium-binding protein CML18
PGSC0003DMT400029318	12.011	50.298	195.228	7.428	6.195	0.586	AT5G54160	OMT1	Flavone 3'-O-methyltransferase 1
PGSC0003DMT400004869	26.053	19.2	17.756	22.58	48.311	52.025	AT2G03890	PI4KG7	UBDK GAMMA 7
PGSC0003DMT400092854	0	0	0	0	0	0	Not found	Not found	Not found
PGSC0003DMT400006376	0.096	1.73	3.051	1.493	1.036	0.357	AT1G72670	iqd8	At1g72670
PGSC0003DMT400055673	0.163	0.559	0.312	0.287	0	0.102	AT1G05800	DGL	Galactolipase DONGLE, chloroplastic
PGSC0003DMT400018701	0	0	0.312	0	0.13	0	AT1G29670	AT1G29670	GDSL-like Lipase/Acylhydrolase superfamily protein
PGSC0003DMT400093762	0	0	0	0	0	0	Not found	Not found	Not found
PGSC0003DMT400093084	0	0	0	0	0	0	Not found	Not found	Not found
PGSC0003DMT400050287	0	0.421	0.119	0	0	0	AT5G62470	MYB96	Transcription factor MYB96
PGSC0003DMT400021449	0	0	0	0	0	0	Not found	Not found	Not found
PGSC0003DMT400021026	0.086	0	0	0	0	0	AT2G36780	UGT73C3	UDP-glycosyltransferase 73C3
PGSC0003DMT400039382	221.224	83.7	51.796	25.488	69.322	47.082	AT5G61640	PMSR1	peptidemethionine sulfoxide reductase 1
PGSC0003DMT400091287	0	0.605	0	0	0	0	Not found	Not found	Not found
PGSC0003DMT400084929	0	0	0	0	0	0	Not found	Not found	Not found
PGSC0003DMT400017638	0.048	0.199	0.083	0.316	0	0.178	AT5G67090	SBT1.9	Subtilisin-like protease SBT1.9
PGSC0003DMT400096414	0	0	0	0	0	0	AT4G14480	BLUS1	Serine/threonine-protein kinase BLUS1
PGSC0003DMT400091051	0	0	0	0	0	0	Not found	Not found	Not found
PGSC0003DMT400028996	3.937	4.67	2.527	3.106	3.639	1.312	AT4G30510	ATG18B	Autophagy-related protein 18b
PGSC0003DMT400043138	0	0	0	0	0	0	AT4G08685	SAH7	SAH7
PGSC0003DMT400027933	5.345	3.139	1.323	7.636	12.567	24.56	AT3G06530	AT3G06530	ARM repeat superfamily protein
PGSC0003DMT400002377	0	0	0	0	0	0	AT4G33905	AT4G33905	AT4g33900
PGSC0003DMT400047370	3.745	2.266	0.505	3.076	5.959	5.885	AT5G39660	CDF2	Cyclic dof factor 2
PGSC0003DMT400028071	13.333	9.141	9.99	8.456	13.721	14.726	AT1G11240	AT1G11240	Ribosomal RNA-processing protein
PGSC0003DMT400058757	21.571	26.527	33.691	90.548	65.907	102.826	AT4G04930	DES-1-LIKE	Sphingolipid delta(4)-desaturase DES1-like
PGSC0003DMT400090815	0	0	0	0	0	0	Not found	Not found	Not found
PGSC0003DMT400079660	0	4.777	6.525	1.355	0.495	0.127	AT5G51600	MAP65-3	65-kDa microtubule-associated protein 3
PGSC0003DMT400012209	7.213	5.129	0.983	5.727	0.4	1.401	AT4G22620	AT4G22620	Auxin-responsive family protein
PGSC0003DMT400065842	2.318	1.309	0.993	1.444	1.614	3.006	AT4G24900	TTL	TITAN-like protein
PGSC0003DMT400089872	0.364	1.424	1.682	4.134	2.002	0.306	AT5G28150	AT5G28150	AT5g28150/T24G3_80
PGSC0003DMT400031363	149.951	45.681	107.278	1.711	0.283	2	AT5G62360	AT5G62360	Plant invertase/pectin methylesterase inhibitor superfamily protein
PGSC0003DMT400075400	7.04	8.995	7.279	6.251	6.89	9.936	AT1G76150	ECH2	Enoyl-CoA hydratase 2, peroxisomal
PGSC0003DMT400025509	11.274	7.342	6.066	4.678	3.027	3.108	AT4G24220	VEP1	3-oxo-Delta(4,5)-steroid 5-beta-reductase
PGSC0003DMT400022469	0	0	0	0	0	0	AT3G62800	DBR4	Double-stranded RNA-binding protein 4
PGSC0003DMT400031571	0	0	0.101	0	0	0	AT2G46770	NAC043	NAC domain-containing protein 43
PGSC0003DMT400001460	2.117	1.539	1.645	1.484	1.602	1.567	AT1G54130	RSH3	Probable GTP diphosphokinase RSH3, chloroplastic
PGSC0003DMT400058551	0	0.023	0.45	0.336	0.506	0	Not found	Not found	Not found
PGSC0003DMT400094174	0	0	0	0	0	0	Not found	Not found	Not found
PGSC0003DMT400001576	0	0	0	0	0	0	AT1G32950	SBT3.4	Subtilisin-like protease SBT3.4
PGSC0003DMT400032367	10.211	10.289	8.933	12.591	12.649	12.624	AT3G14980	IDM1	Increased DNA methylation 1
PGSC0003DMT400093010	0	0	0	0	0	0	Not found	Not found	Not found
PGSC0003DMT400087911	0	0	0	0	0	0	AT1G43770	AT1G43770	RING/FYVE/PHD zinc finger superfamily protein
PGSC0003DMT400097210	0	0	0	0	0	0	Not found	Not found	Not found
PGSC0003DMT400092688	0	0	0	0	0	0	AT5G50700	HSD1	11-beta-hydroxysteroid dehydrogenase 1A
PGSC0003DMT400062501	0.278	1.608	7.269	5.618	14.274	1.057	AT5G22870	AT5G22870	Gb
PGSC0003DMT400088148	0	0	0	0	0	0	Not found	Not found	Not found
PGSC0003DMT400046911	9.253	10.312	11.139	12.68	17.501	21.974	AT5G06780	AT5G06780	Emsy N Terminus (ENT)/ plant Tudor-like domains-containing protein
PGSC0003DMT400000837	6.954	3.246	2.619	2.403	4.652	3.388	AT5G19540	AT5G19540	Thermosome subunit gamma
PGSC0003DMT400051772	16.092	17.087	12.958	21.799	17.866	22.93	AT2G32700	LUH	LEUNIG_homolog
PGSC0003DMT400004487	39.396	38.363	37.377	43.39	54.541	31.159	AT5G17610	AT5G17610	At5g17610
PGSC0003DMT400085848	0	0	0	0	0	0	Not found	Not found	Not found
PGSC0003DMT400051535	0	0	0	0	0	0	AT3G47580	AT3G47580	Leucine-rich repeat protein kinase family protein
PGSC0003DMT400044855	6.714	7.633	4.457	7.912	9.964	6.038	AT3G07670	AT3G07670	Putative ribulose-1,5-bisphosphate carboxylase/oxygenase small subunit N-methyltransferase I
PGSC0003DMT400074766	4.674	1.914	0.662	0.811	3.792	2.382	AT3G10960	AZG1	AZG1
PGSC0003DMT400041229	0	0	0	2.878	0	0	Not found	Not found	Not found
PGSC0003DMT400044815	0	0	0	0	0	0	AT1G31150	AT1G31150	F28K20.8 protein
PGSC0003DMT400069721	0	0	0	0	0	0	Not found	Not found	Not found
PGSC0003DMT400087721	0	0	0	0	0	0	Not found	Not found	Not found
PGSC0003DMT400071485	1.197	1.424	1.572	7.725	14.039	7.771	AT1G07650	AT1G07650	Leucine-rich repeat transmembrane protein kinase
PGSC0003DMT400091607	0	0	0	0	0	0	Not found	Not found	Not found
PGSC0003DMT400046098	0	0	0	0	0	0	Not found	Not found	Not found
PGSC0003DMT400076567	0	0	0	0	0	0	AT3G43660	AT3G43660	Vacuolar iron transporter homolog 4
PGSC0003DMT400016886	0.45	0	0	0	0	0	AT5G22100	AT5G22100	RNA 3'-terminal phosphate cyclase-like protein
PGSC0003DMT400034517	0.153	35.04	63.642	11.097	3.074	0.395	AT4G05520	EHD2	EH domain-containing protein 2
PGSC0003DMT400047785	0	0	0	0	0	0	AT5G21060	AT5G21060	Homoserine dehydrogenase
PGSC0003DMT400061938	0.469	1.585	0.441	3.946	0.177	0	AT1G43650	AT1G43650	WAT1-related protein At1g43650
PGSC0003DMT400094038	0	0	0	0	0	0	Not found	Not found	Not found
PGSC0003DMT400000820	65.747	53.728	55.463	48.919	40.008	80.317	AT4G28980	CDKF-1	AT4G28980 protein
PGSC0003DMT400089178	0	0	0	0	0	0	Not found	Not found	Not found
PGSC0003DMT400079954	0	0	0	0	0	0	Not found	Not found	Not found
PGSC0003DMT400090345	0	0	0	0	0	0	Not found	Not found	Not found
PGSC0003DMT400084979	0	0	0	0	0	0	Not found	Not found	Not found
PGSC0003DMT400065577	10.297	8.421	12.012	7.339	7.467	8.471	AT1G03900	ATNAP4	NAP4
PGSC0003DMT400087100	0	0	0	0	0	0	Not found	Not found	Not found
PGSC0003DMT400089691	0	0	0	0	0	0	Not found	Not found	Not found
PGSC0003DMT400005046	0.68	0.704	0.45	1.039	0.247	1.045	AT3G46730	RPP13L3	Putative disease resistance RPP13-like protein 3
PGSC0003DMT400067682	0	0.077	0	0	0	0	AT2G43840	UGT74F1	Glycosyltransferase
PGSC0003DMT400069003	4.425	3.583	1.709	3.383	2.261	2.395	AT3G21350	MED6	Mediator of RNA polymerase II transcription subunit 6
PGSC0003DMT400055827	0	0.291	0.965	0	0.188	0	AT4G28250	EXPB3	EXPB3
PGSC0003DMT400042255	3.391	2.159	1.176	2.354	2.65	1.987	AT3G11920	AT3G11920	F26K24.21 protein
PGSC0003DMT400010010	14.214	34.274	36.458	27.891	31.834	20.522	AT4G12060	CLPT2	ATP-dependent Clp protease ATP-binding subunit CLPT2, chloroplastic
PGSC0003DMT400014002	8.17	8.061	4.944	2.72	7.172	2.102	Not found	Not found	Not found
PGSC0003DMT400038590	0	0	0	0	0	0	Not found	Not found	Not found
PGSC0003DMT400029610	0	0	0	0	0	0	AT4G13420	POT5	Potassium transporter
PGSC0003DMT400059869	4.167	3.529	4.944	3.966	3.993	0.624	Not found	Not found	Not found
PGSC0003DMT400010985	0.852	0	0	4.51	0	0	AT2G05100	LHCB2.1	photosystem II light harvesting complex gene 2.1
PGSC0003DMT400090494	0	0	0	0	0	0	AT5G46590	anac096	NAC domain-containing protein 96
PGSC0003DMT400060190	37.902	36.502	25.145	46.525	24.85	15.898	AT3G12740	ALIS1	ALA-interacting subunit 1
PGSC0003DMT400040874	0.776	3.598	5.156	12.858	15.428	8.968	AT3G24660	TMKL1	Putative kinase-like protein TMKL1
PGSC0003DMT400021488	0	0	0	0	0	0	Not found	Not found	Not found
PGSC0003DMT400049169	0	0	0	0	0	0	AT1G63060	AT1G63060	Ribosome biogenesis NEP1-like protein
PGSC0003DMT400041160	0.345	1.156	0.625	0.396	0.377	0.892	AT4G14990	PAT1H2	Protein PAT1 homolog 2
PGSC0003DMT400076175	112.786	82.436	72.336	27.041	46.698	38.713	AT2G33150	PED1	PKT3
PGSC0003DMT400025519	0	0.482	0.34	0	0	0	AT4G25930	AT4G25930	Putative uncharacterized protein
PGSC0003DMT400090184	0	0	0	0	0	0	AT1G48910	YUC10	Probable indole-3-pyruvate monooxygenase YUCCA10
PGSC0003DMT400090331	0	0	0	0	0	0	Not found	Not found	Not found
PGSC0003DMT400090564	0	0	0	0	0	0	Not found	Not found	Not found
PGSC0003DMT400067913	9.952	6.768	6.773	10.464	6.266	11.478	AT4G13730	AT4G13730	Ypt/Rab-GAP domain of gyp1p superfamily protein
PGSC0003DMT400092862	0	0	0	0	0	0	Not found	Not found	Not found
PGSC0003DMT400009051	23.946	26.917	26.247	34.577	0	1.032	AT2G18210	AT2G18210	At2g18210
PGSC0003DMT400070357	8.19	9.439	7.564	4.965	6.218	3.248	AT4G28020	AT4G28020	At4g28020
PGSC0003DMT400018403	7.96	5.489	5.643	5.756	7.608	9.579	AT2G27590	AT2G27590	Expressed protein
PGSC0003DMT400084980	0	0	0	0	0	0	Not found	Not found	Not found
PGSC0003DMT400043376	0	0	0	0	0	0	Not found	Not found	Not found
PGSC0003DMT400085365	0	0	0	0	0	0	Not found	Not found	Not found
PGSC0003DMT400079767	11.255	3.131	1.268	7.26	2.709	7.006	AT5G58330	AT5G58330	Malate dehydrogenase
PGSC0003DMT400070805	12.73	11.721	11.892	13.006	15.052	24.598	AT5G04990	SUN1	SUN domain-containing protein 1
PGSC0003DMT400019842	0	0	0	0	0	0	Not found	Not found	Not found
PGSC0003DMT400051740	50.124	31.58	29.914	18.644	23.708	14.127	AT1G30890	AT1G30890	Integral membrane HRF1 family protein
PGSC0003DMT400021902	0	0	0.956	0	1.237	1.439	AT3G51810	EM1	Em-like protein GEA1
PGSC0003DMT400097510	0	0	0	0	0	0	Not found	Not found	Not found
PGSC0003DMT400014319	0	0	0	0	6.713	0	AT1G48960	AT1G48960	Adenine nucleotide alpha hydrolases-like superfamily protein
PGSC0003DMT400063725	0	0	0	0	0	0	Not found	Not found	Not found
PGSC0003DMT400010890	0	0	0.175	0	0	0.115	AT4G11650	OSM34	OSM34
PGSC0003DMT400026363	2.05	3.92	4.457	11.275	12.154	20.153	AT4G25700	BETA-OHASE 1	Beta-carotene 3-hydroxylase 1, chloroplastic
PGSC0003DMT400007608	0.546	0.467	1.958	2.73	0	0.051	AT1G45616	AtRLP6	Receptor-like protein 6
PGSC0003DMT400096270	0	0	0	0	0	0	AT4G18020	APRR2	Two-component response regulator-like APRR2
PGSC0003DMT400066985	15.067	13.344	13.565	15.657	16.736	42.203	AT3G60480	AT3G60480	StAR lipid transfer-like protein
PGSC0003DMT400061084	2.567	5.214	4.917	4.965	5.736	4.166	AT1G60990	AT1G60990	Putative transferase At1g60990, chloroplastic
PGSC0003DMT400042708	1.485	0.222	0	0.326	0	0	AT4G13700	ATPAP23	purple acid phosphatase 23
PGSC0003DMT400009969	4.885	7.365	7.701	7.25	6.678	7.465	AT2G36720	AT2G36720	Acyl-CoA N-acyltransferase with RING/FYVE/PHD-type zinc finger domain-containing protein
PGSC0003DMT400066532	76.618	51.033	31.32	89.124	67.897	111.934	AT2G14910	AT2G14910	MAR-binding filament-like protein
PGSC0003DMT400087395	1.533	6.507	12.012	8.09	2.791	4.917	AT3G29360	UGD2	UDP-glucose 6-dehydrogenase 2
PGSC0003DMT400013036	139.012	110.403	80.929	118.202	79.604	251.69	AT1G11650	RBP45B	RBP45B
PGSC0003DMT400060347	197.508	185.627	201.772	197.643	171.397	233.805	AT5G36230	AT5G36230	ARM repeat superfamily protein
PGSC0003DMT400010170	3.937	5.489	1.112	11.058	0.236	0.955	AT5G24080	AT5G24080	G-type lectin S-receptor-like serine/threonine-protein kinase At5g24080
PGSC0003DMT400084920	0	0	0	0	0	0	Not found	Not found	Not found
PGSC0003DMT400055121	0.766	1.079	1.176	0	0	0	AT2G26110	AT2G26110	At2g26110
PGSC0003DMT400009647	223.169	290.051	292.599	112.554	208.496	103.884	AT1G19910	VHA-C2	V-type proton ATPase proteolipid subunit
PGSC0003DMT400058193	2.423	2.534	2.114	1.217	1.46	1.045	AT1G59720	PCMP-H51	Pentatricopeptide repeat-containing protein At1g59720, chloroplastic/mitochondrial
PGSC0003DMT400094943	0	0	0	0	0	0	Not found	Not found	Not found
PGSC0003DMT400096469	128.495	68.281	118.131	48.76	155.038	104.75	Not found	Not found	Not found
PGSC0003DMT400011141	0.795	0	0.184	0.227	21.93	28.649	AT3G23600	AT3G23600	AT3g23600/MDB19_9
PGSC0003DMT400073627	11.063	12.517	13.813	14.589	19.951	23.605	AT5G27380	GSH2	Glutathione synthetase, chloroplastic
PGSC0003DMT400071061	0.632	1.784	2.527	2.819	3.639	3.873	AT1G48120	MAIL3	Serine/threonine-protein phosphatase 7 long form homolog
PGSC0003DMT400047433	27.059	14.561	6.654	10.365	23.154	18.637	AT5G64130	AT5G64130	AT5G64130 protein
PGSC0003DMT400046260	2.423	1.233	1.829	0	0	0	AT5G50400	PAP27	Probable inactive purple acid phosphatase 27
PGSC0003DMT400077861	0	0	0.79	0	1.013	0	Not found	Not found	Not found
PGSC0003DMT400026903	0.307	1.018	0.827	0	0.342	1.974	AT2G01480	ESMD1	Protein ESMERALDA 1
PGSC0003DMT400086739	0	0	0	0	0	0	Not found	Not found	Not found
PGSC0003DMT400024624	0	0.214	0.165	0.168	0	0.102	AT1G05675	UGT74E1	Glycosyltransferase (Fragment)
PGSC0003DMT400019706	44.866	30.24	11.488	32.56	30.08	68.801	AT5G23710	AT5G23710	DNA-directed RNA polymerase III subunit RPC6
PGSC0003DMT400096125	0	0	0	0	0	0	AT2G26710	CYP734A1	CYP734A1
PGSC0003DMT400020367	0.259	0.054	0	0.148	0	0	AT2G34930	AT2G34930	Disease resistance family protein / LRR family protein
PGSC0003DMT400085407	0	0	0	0	0	0	Not found	Not found	Not found
PGSC0003DMT400004963	18.209	15.518	10.256	25.369	29.502	39.77	AT5G45360	SKIP31	F-box protein SKIP31
PGSC0003DMT400070052	139.357	90.115	197.03	68.779	114.606	28.917	AT1G01170	AT1G01170	At1g01170
PGSC0003DMT400058643	1.169	3.246	2.922	3.373	3.639	0.65	AT5G35450	RPP8L3	Disease resistance RPP8-like protein 3
PGSC0003DMT400095893	0	0	0	0	0	0	Not found	Not found	Not found
PGSC0003DMT400085088	0	0	0	0	0	0	AT3G46860	AT3G46860	Serine protease inhibitor potato inhibitor I-type family protein
PGSC0003DMT400019573	0.383	0.651	0.478	0.445	1.566	1.159	AT2G30800	HVT1	DExH-box ATP-dependent RNA helicase DExH6
PGSC0003DMT400036390	0.22	0.36	0	0	0.236	3.923	AT3G48280	CYP71A25	Cytochrome P450 71A25
PGSC0003DMT400085440	0	0	0	0	0	0	Not found	Not found	Not found
PGSC0003DMT400046197	1.226	2.856	4.145	5.113	3.592	4.178	AT3G06860	MFP2	Peroxisomal fatty acid beta-oxidation multifunctional protein MFP2
PGSC0003DMT400052062	17.241	10.879	15.495	16.013	12.932	24.713	AT5G14140	AT5G14140	Nucleic acid binding / zinc ion binding protein
PGSC0003DMT400095652	0	0.138	0.156	0	0.365	0.217	AT5G62770	AT5G62770	At5g62770
PGSC0003DMT400020483	0	0	0	0	0	0	Not found	Not found	Not found
PGSC0003DMT400032104	3.209	6.461	22.562	2.957	5.936	2.828	AT4G23500	AT4G23500	Pectin lyase-like superfamily protein
PGSC0003DMT400088887	0	0	0	0	0	0	AT4G27230	HTA2	Probable histone H2A.3
PGSC0003DMT400085584	0	0	0	0	0	0	Not found	Not found	Not found
PGSC0003DMT400083262	0	0.145	0	0	0	0	AT5G54160	OMT1	Flavone 3'-O-methyltransferase 1
PGSC0003DMT400062523	3.745	5.956	8.97	8.407	10.341	12.879	AT3G21810	AT3G21810	Zinc finger CCCH domain-containing protein 40
PGSC0003DMT400045540	0.958	5.344	7.83	0.722	2.827	4.535	ATCG00160	RPS2	30S ribosomal protein S2, chloroplastic
PGSC0003DMT400007661	0	0.092	0	0	0	0	AT3G57030	SSL10	Protein STRICTOSIDINE SYNTHASE-LIKE 10
PGSC0003DMT400040173	28.505	32.154	35.713	22.976	44.884	33.069	AT3G43520	FAX2	Protein FATTY ACID EXPORT 2, chloroplastic
PGSC0003DMT400040705	1.523	0.635	1.719	1.296	1.637	1.478	AT3G57200	AT3G57200	Glycosyltransferase-like protein (Fragment)
PGSC0003DMT400093563	0	0	0	0	0	0	Not found	Not found	Not found
PGSC0003DMT400047612	0.469	0.727	0.993	1.078	1.131	1.516	AT2G35540	AT2G35540	DNAJ heat shock N-terminal domain-containing protein
PGSC0003DMT400006726	1.044	1.623	1.691	2.997	3.545	1.873	AT1G79750	NADP-ME4	Malic enzyme
PGSC0003DMT400051729	1.734	2.098	2.509	5.45	3.003	3.159	AT4G28760	AT4G28760	Methyl-coenzyme M reductase II subunit gamma, putative (DUF3741)
PGSC0003DMT400028049	6.379	1.784	1.388	1.039	2.026	1.974	AT2G46735	AT2G46735	At2g46730/F19D11.1
PGSC0003DMT400009432	75.239	5.122	0.533	0.326	0	0.382	AT4G35770	STR15	SEN1
PGSC0003DMT400087203	0	0	0	0	0	0	AT3G47580	AT3G47580	Leucine-rich repeat protein kinase family protein
PGSC0003DMT400011451	0	0.061	0.074	0	0	0	Not found	Not found	Not found
PGSC0003DMT400039980	74.166	22.913	1.765	51.945	21.188	19.426	AT1G75380	BBD1	Bifunctional nuclease 1
PGSC0003DMT400011412	0	0	0	0	0	0	AT3G42565	AT3G42565	Cysteine rich peptide
PGSC0003DMT400089855	0	0	0	0	0	0	Not found	Not found	Not found
PGSC0003DMT400035930	0	0	0	0	0	0	AT4G32940	GAMMA-VPE	GAMMAVPE
PGSC0003DMT400022682	0	0	0	0	0	0	Not found	Not found	Not found
PGSC0003DMT400087853	3.851	2.098	1.948	5.697	4.793	14.114	AT5G52810	SARD4	Protein SAR DEFICIENT 4
PGSC0003DMT400089048	0	0	0	0	0	0	Not found	Not found	Not found
PGSC0003DMT400079506	0.556	1.608	2.922	2.176	3.851	2.599	AT4G39090	RD19A	RD19A
PGSC0003DMT400042325	32.04	24.269	10.688	17.219	31.458	57.311	AT5G23230	NIC2	Nicotinamidase 2
PGSC0003DMT400032789	77.576	65.548	109.915	29.424	7.95	6.115	AT2G41480	PER25	Peroxidase 25
PGSC0003DMT400037280	5.335	5.726	4.65	11.977	9.34	33.006	AT5G55390	EDM2	Protein ENHANCED DOWNY MILDEW 2
PGSC0003DMT400059204	0	0	0	0	0	0	Not found	Not found	Not found
PGSC0003DMT400065369	81.714	62.807	93.502	9.762	17.513	16.165	Not found	Not found	Not found
PGSC0003DMT400092261	0	0	0	0	0	0	Not found	Not found	Not found
PGSC0003DMT400015892	0.287	0.084	0.542	0.999	1.072	1.873	AT4G34000	ABF3	ABSCISIC ACID-INSENSITIVE 5-like protein 6
PGSC0003DMT400065564	0	0	0	0	0	0	AT3G11010	AtRLP34	Receptor-like protein 34
PGSC0003DMT400075517	1.542	1.256	0.671	1.711	1.849	1.465	AT5G66520	PCMP-H61	Pentatricopeptide repeat-containing protein At5g66520
PGSC0003DMT400064739	0.125	0.207	0.919	0.989	0.954	0.637	AT1G11440	AT1G11440	At1g11440
PGSC0003DMT400063908	0	0	0	0	0	0	AT1G47900	FPP6	Filament-like plant protein 6
PGSC0003DMT400010110	0.431	0.727	0	1.721	4.299	15.299	AT1G49230	ATL78	RING-H2 finger protein ATL78
PGSC0003DMT400087830	0	0	0	0.613	0.294	0	AT2G45400	BEN1	Protein BRI1-5 ENHANCED 1
PGSC0003DMT400055654	1.226	1.187	2.288	2.215	2.155	1.592	AT1G54380	AT1G54380	Spliceosome protein-like protein
PGSC0003DMT400052899	0	0	0	0	0	0	Not found	Not found	Not found
PGSC0003DMT400059754	3.094	11.43	42.027	0.999	0	0	AT5G28010	AT5G28010	Polyketide cyclase/dehydrase and lipid transport superfamily protein
PGSC0003DMT400021155	10.737	15.089	18.546	15.805	16.347	15.745	AT4G33090	APM1	Aminopeptidase
PGSC0003DMT400005519	6.983	46.73	70.397	5.272	11.942	1.771	AT2G29390	SMO2-1	Methylsterol monooxygenase 2-1
PGSC0003DMT400052829	1.14	0.475	1.011	33.984	1.884	0	AT1G30380	PSAK	Photosystem I reaction center subunit psaK, chloroplastic
PGSC0003DMT400050077	73.917	76.947	84.118	31.541	56.873	24.764	AT3G04780	AT3G04780	PITH domain-containing protein At3g04780
PGSC0003DMT400080034	0.182	0.758	0	0.099	0	0	AT5G51160	AT5G51160	Ankyrin repeat family protein
PGSC0003DMT400050166	0	0	0	0	0	0	AT1G66950	ABCG39	ABC transporter G family member 39
PGSC0003DMT400013041	0	0	0.46	0.287	0	0	AT1G04625	AT1G04625	Polynucleotidyl transferase, ribonuclease H-like superfamily protein
PGSC0003DMT400019222	2.462	1.968	1.553	2.512	2.108	3.885	AT3G10390	FLD	Protein FLOWERING locus D-like protein
PGSC0003DMT400058061	0	0.322	5.404	0.287	0.565	0	AT5G66390	PER72	Peroxidase
PGSC0003DMT400045331	330.466	179.204	396.044	110.655	254.958	163.246	AT2G37120	S1FA2	DNA-binding protein S1FA2
PGSC0003DMT400095906	0	0	0	0	0	0	AT1G18520	TET11	Tetraspanin-11
PGSC0003DMT400065237	0	29.107	0	0	0	0	AT5G60040	NRPC1	DNA-directed RNA polymerase subunit
PGSC0003DMT400029246	0.824	1.37	8.473	0.93	0.907	1.592	AT1G79350	FGT1	Protein FORGETTER 1
PGSC0003DMT400084485	0	0	0	0	0	0	Not found	Not found	Not found
PGSC0003DMT400088043	0	0	0	0	0	0	AT4G25380	SAP10	Zinc finger A20 and AN1 domain-containing stress-associated protein 10
PGSC0003DMT400067765	16.676	15.02	11.809	12.709	8.857	9.274	AT5G22400	ROPGAP1	Rho GTPase-activating protein 1
PGSC0003DMT400087225	0	0	0	0	0	0	Not found	Not found	Not found
PGSC0003DMT400057919	1.293	0.329	0	0	0	0	AT5G62180	CXE20	Probable carboxylesterase 120
PGSC0003DMT400045929	14.626	15.526	11.166	18.021	11.259	20.496	AT3G45630	AT3G45630	RNA binding (RRM/RBD/RNP motifs) family protein
PGSC0003DMT400040448	3.678	4.731	2.399	2.72	12.731	2.242	AT2G40200	BHLH51	Transcription factor bHLH51
PGSC0003DMT400006632	21.532	21.742	23.104	14.816	17.242	10.688	AT1G72880	AT1G72880	At1g72880
PGSC0003DMT400075044	0	0	0	0	0	0	Not found	Not found	Not found
PGSC0003DMT400047760	0	0	0	0	0	0	AT1G32780	AT1G32780	Alcohol dehydrogenase-like 3
PGSC0003DMT400078205	6.762	9.156	8.712	36.664	185.966	152.201	AT4G33420	AT4G33420	Peroxidase superfamily protein
PGSC0003DMT400016518	0	0	0	0.158	0	0	AT5G43860	CLH2	Chlorophyllase-2, chloroplastic
PGSC0003DMT400065573	1.044	0.574	0.983	0.603	0.589	0.675	AT2G20470	AT2G20470	Non-specific serine/threonine protein kinase
PGSC0003DMT400056915	0	0	4.448	5.826	6.218	7.095	Not found	Not found	Not found
PGSC0003DMT400059884	0	0	0	0	0.436	0	AT1G43760	AT1G43760	DNAse I-like superfamily protein
PGSC0003DMT400085685	0	0	0	0	0	0	AT5G18750	AT5G18750	DNAJ heat shock N-terminal domain-containing protein
PGSC0003DMT400092134	0	0	0	0	0	0	Not found	Not found	Not found
PGSC0003DMT400042743	0	0	0	0	0	0	Not found	Not found	Not found
PGSC0003DMT400031865	0	0	0	0	0	0	AT1G01050	PPA1	Soluble inorganic pyrophosphatase 1
PGSC0003DMT400006261	0	0	0	0	0	0	Not found	Not found	Not found
PGSC0003DMT400092397	0	0	0	0	0	0	Not found	Not found	Not found
PGSC0003DMT400091648	0	0	0	0	0	0	Not found	Not found	Not found
PGSC0003DMT400015088	8.87	11.315	8.924	16.003	13.45	12.242	AT2G27260	AT2G27260	At2g27260/F12K2.16
PGSC0003DMT400095705	0	0	0	0	0	0	Not found	Not found	Not found
PGSC0003DMT400057317	0	0.176	0.983	2.908	2.827	7.962	AT3G01570	AT3G01570	Oleosin 5
PGSC0003DMT400033798	0	0	0	0.237	0.224	0.268	AT5G03820	AT5G03820	GDSL-like Lipase/Acylhydrolase family protein
PGSC0003DMT400011703	0	0	0	0	0	0	AT3G62150	ABCB21	ABC transporter B family member 21
PGSC0003DMT400096332	0	0	0	0	0	0	Not found	Not found	Not found
PGSC0003DMT400056406	0	0	0	0	0	0	AT2G01050	AT2G01050	Zinc ion binding / nucleic acid binding protein
PGSC0003DMT400069065	5.91	5.872	1.038	9.287	1.307	3.057	AT3G06080	TBL10	Protein trichome birefringence-like 10
PGSC0003DMT400030574	0	0	0	0	0	0	Not found	Not found	Not found
PGSC0003DMT400086655	0	0	0	0	0	0	Not found	Not found	Not found
PGSC0003DMT400092765	0	0	0	0	0	0	Not found	Not found	Not found
PGSC0003DMT400069096	0	0	0	0	0	0	Not found	Not found	Not found
PGSC0003DMT400008733	0	0.789	2.031	1.246	0.695	0	AT1G26840	ORC6	Origin of replication complex subunit 6
PGSC0003DMT400091441	0	0	0	0	0	0	Not found	Not found	Not found
PGSC0003DMT400003049	5.709	2.32	8.326	4.639	3.109	0	AT1G26560	BGLU40	Beta-glucosidase 40
PGSC0003DMT400040693	0	0	0	0	0	0	Not found	Not found	Not found
PGSC0003DMT400007924	78.888	70.93	89.384	65.367	73.833	71.132	AT3G09800	AT3G09800	SNARE-like superfamily protein
PGSC0003DMT400093508	0	0	0	0	0	0	Not found	Not found	Not found
PGSC0003DMT400052492	0	0	0	0.119	0	0	AT3G59850	AT3G59850	Pectin lyase-like superfamily protein
PGSC0003DMT400031324	0	0	0	0	0	0	AT3G15010	UBA2C	UBP1-associated protein 2C
PGSC0003DMT400074948	0	0	0	0	0	0	Not found	Not found	Not found
PGSC0003DMT400060048	1.619	2.35	6.939	1.859	0.777	0.306	AT1G65560	AT1G65560	Zinc-binding dehydrogenase family protein
PGSC0003DMT400088289	3.18	3.759	0.358	0.109	0.648	0.369	AT3G13920	EIF4A1	Eukaryotic translation initiation factor 4A1
PGSC0003DMT400054388	0.412	1.026	0	0.93	1.814	1.592	AT1G30700	AT1G30700	Berberine bridge enzyme-like 8
PGSC0003DMT400011291	4.243	2.634	3.501	6.646	7.95	2.318	Not found	Not found	Not found
PGSC0003DMT400074252	0	0	0.101	0	0	0	AT1G53920	GLIP5	GLIP5
PGSC0003DMT400041976	31.906	22.913	31.973	32.441	32.588	7.299	AT4G14550	IAA14	indole-3-acetic acid inducible 14
PGSC0003DMT400016196	0	0	0	0	0	0	Not found	Not found	Not found
PGSC0003DMT400044163	106.838	85.713	78.678	248.085	124.099	399.203	AT1G79440	ALDH5F1	Succinate-semialdehyde dehydrogenase, mitochondrial
PGSC0003DMT400092421	0	0	0	0	0	0	Not found	Not found	Not found
PGSC0003DMT400038321	0.92	2.258	1.636	1.444	0.471	0.548	Not found	Not found	Not found
PGSC0003DMT400094902	0	0	0	0	0	0	Not found	Not found	Not found
PGSC0003DMT400032328	36.599	8.452	8.611	1.869	11.365	19.872	AT3G15352	ATCOX17	Cytochrome c oxidase 17
PGSC0003DMT400094917	0	0	0	0	0	0	Not found	Not found	Not found
PGSC0003DMT400075886	0.115	0.352	0.349	0.287	0.118	0.446	AT3G46530	RPP13	Disease resistance protein RPP13
PGSC0003DMT400026996	0.757	3.024	1.921	1.513	3.993	0.484	AT1G67050	AT1G67050	F1O19.11 protein
PGSC0003DMT400090539	0	0	0	0	0	0	Not found	Not found	Not found
PGSC0003DMT400045950	27.26	25.907	37.349	23.787	20.092	7.962	AT1G09630	RABA2A	Ras-related protein RABA2a
PGSC0003DMT400015567	5.335	3.361	1.902	3.531	4.322	3.146	AT5G02700	AT5G02700	Putative F-box/LRR-repeat protein At5g02700
PGSC0003DMT400044494	0	0	0	0	0	0	Not found	Not found	Not found
PGSC0003DMT400043149	0	1.11	0.239	0	0.589	0	Not found	Not found	Not found
PGSC0003DMT400028382	0	0	0	0	0	0	AT3G47570	AT3G47570	Probable LRR receptor-like serine/threonine-protein kinase At3g47570
PGSC0003DMT400073284	0.508	3.391	5.477	2.097	3.651	2.076	AT2G34190	NAT2	Nucleobase-ascorbate transporter 2
PGSC0003DMT400089355	0	0	0	0	0	0	Not found	Not found	Not found
PGSC0003DMT400013749	0.23	0.628	0.827	0.504	0.188	0.433	AT4G21070	BRCA1	Protein BREAST CANCER SUSCEPTIBILITY 1 homolog
PGSC0003DMT400032154	508.156	336.046	323.818	184.884	273.024	194.302	AT4G11600	GPX6	Probable phospholipid hydroperoxide glutathione peroxidase 6, mitochondrial
PGSC0003DMT400095925	0	0	0	0	0	0	Not found	Not found	Not found
PGSC0003DMT400037571	0	0.237	0.257	0	0	0	AT4G32700	TEB	Helicase and polymerase-containing protein TEBICHI
PGSC0003DMT400019828	6.082	22.079	22.645	5.044	1.449	0	Not found	Not found	Not found
PGSC0003DMT400013945	0	0	0	0	0	0	Not found	Not found	Not found
PGSC0003DMT400087696	0	0	0	0	0	0	Not found	Not found	Not found
PGSC0003DMT400071979	0	1.968	1.976	0	0	0	AT2G42130	PAP13	Probable plastid-lipid-associated protein 13, chloroplastic
PGSC0003DMT400067089	2.864	3.698	2.821	4.055	1.307	0.433	AT5G36110	CYP716A1	Cytochrome P450 716A1
PGSC0003DMT400011461	5.833	6.132	9.53	7.052	5.159	7.822	AT5G09450	AT5G09450	Pentatricopeptide repeat-containing protein At5g09450, mitochondrial
PGSC0003DMT400048102	1.207	1.493	0	5.4	0	0.777	Not found	Not found	Not found
PGSC0003DMT400088917	0	0	0	0	0	0	Not found	Not found	Not found
PGSC0003DMT400097617	0	0	0	0	0	0	Not found	Not found	Not found
PGSC0003DMT400072599	0	0	0	0	2.096	0	AT2G36100	CASP1	Casparian strip membrane protein 1
PGSC0003DMT400015719	8.678	9.34	7.747	5.351	6.584	6.79	AT4G15420	AT4G15420	Ubiquitin fusion degradation UFD1 family protein
PGSC0003DMT400097184	0	0	0	0	0	0	Not found	Not found	Not found
PGSC0003DMT400093243	3.87	4.976	3.419	25.191	8.904	18.102	AT2G19130	AT2G19130	G-type lectin S-receptor-like serine/threonine-protein kinase At2g19130
PGSC0003DMT400082137	0	0	0	0	0	0	AT1G03220	AT1G03220	Eukaryotic aspartyl protease family protein
PGSC0003DMT400088854	0	0	0	0	0	0	Not found	Not found	Not found
PGSC0003DMT400086558	0.192	2.243	1.241	1.632	0.742	2.446	AT3G26040	AT3G26040	HXXXD-type acyl-transferase family protein
PGSC0003DMT400057140	6.6	8.26	16.855	4.055	0.978	2.089	AT5G35700	FIM5	Fimbrin-5
PGSC0003DMT400013159	0	0	0	0	0	0	AT1G53010	ATL19	Putative RING-H2 finger protein ATL19
PGSC0003DMT400040393	0	0	0	0	0	0	Not found	Not found	Not found
PGSC0003DMT400023977	0	0	0	0	0	0	Not found	Not found	Not found
PGSC0003DMT400096222	0	0	0	0	0	0	Not found	Not found	Not found
PGSC0003DMT400022065	0	0	0	0	0	0	Not found	Not found	Not found
PGSC0003DMT400092360	0	0	0	0	0	0	Not found	Not found	Not found
PGSC0003DMT400081926	3.965	4.073	3.226	3.323	2.685	3.006	AT3G02875	ILR1	IAA-amino acid hydrolase ILR1
PGSC0003DMT400095126	0	0	0	0	0	0	Not found	Not found	Not found
PGSC0003DMT400040524	24.952	20.885	18.73	18.218	25.663	18.93	AT5G37680	ARL8C	ADP-ribosylation factor-like protein 8c
PGSC0003DMT400097427	0.345	1.026	0	0	0	0	AT4G22530	AT4G22530	S-adenosyl-L-methionine-dependent methyltransferases superfamily protein
PGSC0003DMT400063794	2.912	7.709	3.079	3.333	2.308	0.268	AT5G60440	AGL62	Agamous-like MADS-box protein AGL62
PGSC0003DMT400092981	0	0	0	0	0	0	Not found	Not found	Not found
PGSC0003DMT400043841	0	0	0	0	0.224	0	Not found	Not found	Not found
PGSC0003DMT400090790	0	0	0	0	0	0	Not found	Not found	Not found
PGSC0003DMT400080195	0.201	0	0	0	0	0.535	Not found	Not found	Not found
PGSC0003DMT400025513	0	0	0	0	0	0	AT4G16730	TPS02	terpene synthase 02
PGSC0003DMT400019861	0	0.651	2.463	8.654	1.696	5.032	AT3G18650	AGL103	Agamous-like MADS-box protein AGL103
PGSC0003DMT400091013	0	0	0	0	0	0	Not found	Not found	Not found
PGSC0003DMT400050356	1.59	4.142	6.314	7.774	0.648	0.93	AT3G13980	AT3G13980	Protein BIG GRAIN 1-like A
PGSC0003DMT400095220	0	0	0	0	0	0	AT3G07870	AT3G07870	F-box protein At3g07870
PGSC0003DMT400089198	0	0	0	0	0	0	Not found	Not found	Not found
PGSC0003DMT400035847	0	0	0	0.168	0	0	AT3G57700	AT3G57700	Protein kinase superfamily protein
PGSC0003DMT400015222	0.192	0.352	0.432	0.079	0	0	AT5G20950	AT5G20950	Glycosyl hydrolase family protein
PGSC0003DMT400029314	0	0	0	0	0	0	AT4G21895	AT4G21895	DNA binding protein
PGSC0003DMT400085796	0	0	0	0	0	0	Not found	Not found	Not found
PGSC0003DMT400067302	0.709	0.467	0.358	0.692	0.188	0.42	AT1G71460	PCMP-A3	Pentatricopeptide repeat-containing protein At1g71460, chloroplastic
PGSC0003DMT400002602	1.255	1.447	0.643	0.267	1.649	2.076	AT4G12240	AT4G12240	Zinc finger (C2H2 type) family protein
PGSC0003DMT400032728	14.952	55.121	123.967	40.076	79.345	21.261	AT5G64080	AT5G64080	Non-specific lipid-transfer protein-like protein At5g64080
PGSC0003DMT400040474	0.192	0.161	0.331	0.356	0.601	1.796	AT5G16630	RAD4	DNA repair protein RAD4
PGSC0003DMT400030274	102.739	71.244	51.006	43.024	68.545	86.241	AT3G24050	GATA1	GATA transcription factor 1
PGSC0003DMT400095479	0	0	0	0	0	0	Not found	Not found	Not found
PGSC0003DMT400089760	0	0	0	0	0	0	Not found	Not found	Not found
PGSC0003DMT400023967	16.475	8.796	10.992	17.249	14.851	3.439	AT1G22620	SAC1	ATSAC1
PGSC0003DMT400054119	0.125	0.214	0.119	0.148	0.412	0.166	AT2G38430	AT2G38430	Putative uncharacterized protein
PGSC0003DMT400031174	0.239	0.658	0.386	0.188	0.177	0.051	AT2G40116	PLC6	Phosphoinositide phospholipase C 6
PGSC0003DMT400093021	0	0	0	0	0	0	Not found	Not found	Not found
PGSC0003DMT400094542	0	0	0	0	0	0	Not found	Not found	Not found
PGSC0003DMT400061371	3.975	5.344	13.114	6.953	4.699	2.408	AT2G17800	ARAC1	ROP3
PGSC0003DMT400032736	0.239	0.199	1.084	0.811	0.53	0.611	AT1G72220	ATL54	RING-H2 finger protein ATL54
PGSC0003DMT400093542	0	0	0	0	0	0	Not found	Not found	Not found
PGSC0003DMT400039163	0	0	0	0.148	0	0	AT1G47900	FPP6	Filament-like plant protein 6
PGSC0003DMT400008501	0	0	0.23	0	0	0	AT5G07010	SOT15	Sulfotransferase
PGSC0003DMT400096460	0	0	0	0	0	0	Not found	Not found	Not found
PGSC0003DMT400095490	0	0	0	0	0	0	Not found	Not found	Not found
PGSC0003DMT400001488	4.32	2.212	1.149	2.819	3.463	2.433	AT1G18010	AT1G18010	UNC93-like protein 1
PGSC0003DMT400041346	1.609	2.526	3.685	2.572	3.215	4.038	AT3G54250	MVD2	Diphosphomevalonate decarboxylase MVD2, peroxisomal
PGSC0003DMT400036221	6.159	13.313	13.491	18.317	12.378	18.777	AT5G48470	PRDA1	Protein PEP-RELATED DEVELOPMENT ARRESTED 1, chloroplastic
PGSC0003DMT400037835	0.22	0.061	0.138	0	0	0	AT5G10510	AIL6	AINTEGUMENTA-like 6
PGSC0003DMT400094604	0	0	0	0	0	0	Not found	Not found	Not found
PGSC0003DMT400016894	0	0	0	0	0	0	AT3G45710	NPF2.5	Protein NRT1/ PTR FAMILY 2.5
PGSC0003DMT400031406	0	0	0	0	0	0	AT2G42250	CYP712A1	Cytochrome P450, family 712, subfamily A, polypeptide 1
PGSC0003DMT400097314	0	0	0	0	0	0	AT4G24670	TAR2	Tryptophan aminotransferase-related protein 2
PGSC0003DMT400056954	4.895	4.838	8.161	3.61	8.951	1.49	AT5G56230	PRA1G2	PRA1 family protein G2
PGSC0003DMT400019998	0	2.09	1.075	4.194	1.402	0	AT4G12970	EPFL9	EPIDERMAL PATTERNING FACTOR-like protein 9
PGSC0003DMT400011633	0	7.304	4.31	1.395	6.996	0	Not found	Not found	Not found
PGSC0003DMT400095682	0	2.649	0	6.518	1.943	2	AT1G76490	HMG1	hydroxy methylglutaryl CoA reductase 1
PGSC0003DMT400011238	0	0	0	0	0	0	AT2G29050	RBL1	RHOMBOID-like protein 1
PGSC0003DMT400075890	0	0	0	0	0	0	AT1G66140	ZFP4	Zinc finger protein 4
PGSC0003DMT400050665	5.603	5.137	4.439	3.195	5.936	4.624	AT1G07960	PDIL5-1	PDIL5-1
PGSC0003DMT400032947	0	0	0	0	0	0	Not found	Not found	Not found
PGSC0003DMT400023387	0	0	0	0	0	0	AT2G47270	UPB1	UPB1
PGSC0003DMT400049000	0	0	0	0	0	0	Not found	Not found	Not found
PGSC0003DMT400088541	0	0	0	0	0	0	Not found	Not found	Not found
PGSC0003DMT400053615	0	0	0	0	0	0	AT5G05340	PER52	Peroxidase 52
PGSC0003DMT400070959	7.557	6.178	5.137	6.607	4.77	5.669	AT5G01960	AT5G01960	RING/U-box superfamily protein
PGSC0003DMT400012372	0	0	0	0	0	0	AT1G17640	AT1G17640	RNA-binding (RRM/RBD/RNP motifs) family protein
PGSC0003DMT400095209	0	0	0	0	0	0	Not found	Not found	Not found
PGSC0003DMT400072146	0	0	0.11	0	0	0	Not found	Not found	Not found
PGSC0003DMT400073950	3.764	4.41	5.45	3.847	4.169	2.93	AT5G57230	AT5G57230	Thioredoxin superfamily protein
PGSC0003DMT400023402	4.023	5.152	7.086	10.741	4.782	4.548	AT3G49880	AT3G49880	Glycosyl hydrolase family protein 43
PGSC0003DMT400086070	0	0	0	0	0	0	Not found	Not found	Not found
PGSC0003DMT400039728	0.134	0.138	0	1.434	0.683	0.191	AT3G05660	AtRLP33	Receptor-like protein 33
PGSC0003DMT400015186	0	0	0	0	0	0	AT5G22220	E2FB	Transcription factor E2FB
PGSC0003DMT400015466	0	0	0	0	0	0	AT2G17030	SKIP23	F-box protein SKIP23
PGSC0003DMT400015011	0	0	0.763	0	0	0	AT1G01030	NGA3	B3 domain-containing transcription factor NGA3
PGSC0003DMT400009730	1.657	2.748	5.376	6.211	28.607	11.414	Not found	Not found	Not found
PGSC0003DMT400088627	0	0	0	0	0	0	Not found	Not found	Not found
PGSC0003DMT400047260	0.307	1.164	1.14	1.404	1.366	0.994	AT2G20725	AT2G20725	CAAX amino terminal protease family protein
PGSC0003DMT400077130	0.364	0.612	0.34	0.831	1.213	1.414	AT5G17680	AT5G17680	Disease resistance protein (TIR-NBS-LRR class)
PGSC0003DMT400010911	9.617	8.031	8.556	8.031	5.5	3.631	AT1G55320	AAE18	AAE18
PGSC0003DMT400074909	0	0	3.924	0	1.272	4.459	AT1G01420	UGT72B3	UDP-glucosyl transferase 72B3
PGSC0003DMT400069666	0.469	0.199	0	0	0.259	0.408	AT1G17720	PP2AB2	Serine/threonine-protein phosphatase 2A 55 kDa regulatory subunit B
PGSC0003DMT400016646	22.931	33.432	79.349	18.485	68.674	46.751	AT3G61440	CYSC1	Bifunctional L-3-cyanoalanine synthase/cysteine synthase C1, mitochondrial
PGSC0003DMT400086434	0	0	0	0	0	0	Not found	Not found	Not found
PGSC0003DMT400052569	0	0	0	0	0	0	AT3G42180	AT3G42180	Probable glycosyltransferase At3g42180
PGSC0003DMT400008091	1.466	0.827	1.663	0.742	0.542	0.841	AT5G64440	FAAH	Fatty acid amide hydrolase
PGSC0003DMT400037269	26.551	60.664	45.161	27.337	29.785	13.681	AT3G13120	RPS10	30S ribosomal protein S10, chloroplastic
PGSC0003DMT400053544	0	0	0	0	0	0	AT3G06910	ULP1A	Ubiquitin-like-specific protease 1A
PGSC0003DMT400030422	0	0	0	0	0	0	AT2G40475	AT2G40475	Expressed protein
PGSC0003DMT400023464	10.278	8.49	6.433	8.189	8.492	12.599	AT3G49240	EMB1796	Pentatricopeptide repeat-containing protein At3g49240, mitochondrial
PGSC0003DMT400049531	0.134	0.681	0.083	0.356	0.895	0.064	AT4G27290	AT4G27290	Serine/threonine-protein kinase
PGSC0003DMT400088347	0	0	0	0	0	0	Not found	Not found	Not found
PGSC0003DMT400046963	0	0	0	0	0	0	AT3G05890	RCI2B	At3g05890
PGSC0003DMT400029477	0.22	0	1.002	0	0	0	AT2G47650	UXS4	AT2G47650 protein
PGSC0003DMT400092028	0	0	0	0	0	0	Not found	Not found	Not found
PGSC0003DMT400010449	0.613	0.345	0.377	1.157	0.907	0.268	AT3G03290	AT3G03290	Adenine nucleotide alpha hydrolases-like superfamily protein
PGSC0003DMT400011860	2.768	6.27	4.273	4.925	7.432	4.089	AT1G16790	AT1G16790	At1g16790
PGSC0003DMT400038789	0	0	0.028	0	0	0	AT1G05490	CLSY3	SNF2 domain-containing protein CLASSY 3
PGSC0003DMT400053734	0	0.276	0	0.831	0.554	0.217	AT3G47090	AT3G47090	Leucine-rich repeat protein kinase family protein
PGSC0003DMT400065226	0	0.597	0.267	0	0	1.096	Not found	Not found	Not found
PGSC0003DMT400027800	0	0	0	0	0	0	Not found	Not found	Not found
PGSC0003DMT400010539	0.125	0.513	3.042	0.138	0.542	0.318	AT5G40240	AT5G40240	WAT1-related protein
PGSC0003DMT400089633	0	0	0	0	0	0	Not found	Not found	Not found
PGSC0003DMT400068240	10.852	9.883	9.613	11.087	10.977	18.547	AT3G44680	HDA9	Histone deacetylase 9
PGSC0003DMT400014962	0	0	0.119	0	0	0	AT5G24270	CBL4	Calcineurin B-like protein 4
PGSC0003DMT400088425	0	0	0	0	0	0	Not found	Not found	Not found
PGSC0003DMT400000710	0	0	0	0	0	0	AT4G01210	AT4G01210	Glycosyl transferase family 1 protein
PGSC0003DMT400097578	0	0	0	0	0	0	AT4G27950	CRF4	Ethylene-responsive transcription factor CRF4
PGSC0003DMT400038906	0	0	0	0	0	0	Not found	Not found	Not found
PGSC0003DMT400035200	0	0	0	0	0	0	AT2G03760	SOT12	Cytosolic sulfotransferase 12
PGSC0003DMT400040759	0.843	0.988	0.735	1.454	0.86	2.777	AT1G04860	UBP2	Ubiquitinyl hydrolase 1
PGSC0003DMT400078569	0	0	0	0	0	0	Not found	Not found	Not found
PGSC0003DMT400055171	3.467	0.528	4.31	0.356	1.048	1.223	AT5G67620	AT5G67620	At5g67620
PGSC0003DMT400012014	4.033	11.729	13.795	6.459	9.41	7.057	AT5G19370	AT5G19370	Rhodanese-like/PpiC domain-containing protein 12, chloroplastic
PGSC0003DMT400093971	0	0	0	0	0	0	Not found	Not found	Not found
PGSC0003DMT400089326	0	0	0	0	0	0	AT5G09360	LAC14	Laccase-14
PGSC0003DMT400094064	0	0	0	0	0	0	Not found	Not found	Not found
PGSC0003DMT400045469	22.893	19.675	21.266	14.49	20.457	16.764	AT1G27050	ATHB54	Uncharacterized protein At1g27050
PGSC0003DMT400008212	87.94	73.433	75.038	48.938	55.472	64.241	AT3G15010	UBA2C	UBP1-associated protein 2C
PGSC0003DMT400032373	9.799	8.36	7.076	7.497	8.244	11.872	AT1G06230	GTE4	Transcription factor GTE4
PGSC0003DMT400055490	26.858	117.415	200.292	87.106	45.108	12.089	AT5G03300	ADK2	Adenosine kinase 2
PGSC0003DMT400036116	0	0	0	0	0	0	AT4G12570	UPL5	E3 ubiquitin-protein ligase UPL5
PGSC0003DMT400090707	0	0	0	0	0	0	Not found	Not found	Not found
PGSC0003DMT400090542	0	0	0	0	0	0	Not found	Not found	Not found
PGSC0003DMT400057292	4.1	5.328	8.427	9.663	11.389	6.802	AT1G55690	SFH13	Phosphatidylinositol/phosphatidylcholine transfer protein SFH13
PGSC0003DMT400083157	1.159	4.739	4.908	5.084	1.272	1.49	AT5G42905	AT5G42905	Polynucleotidyl transferase, ribonuclease H-like superfamily protein
PGSC0003DMT400001946	0	0	0	0	0	0	Not found	Not found	Not found
PGSC0003DMT400085997	0	0	0	0	0	0	Not found	Not found	Not found
PGSC0003DMT400081228	2.835	4.647	7.389	10.889	7.962	6.115	AT1G28440	HSL1	Receptor-like protein kinase HSL1
PGSC0003DMT400036328	8.391	5.42	2.068	1.731	18.149	4.446	AT2G32280	AT2G32280	At2g32280
PGSC0003DMT400004695	64.137	43.722	45.345	165.667	150.657	92.852	AT4G17670	FLZ2	FCS-Like Zinc finger 2
PGSC0003DMT400048317	2.328	1.11	1.765	4.342	2.108	8.675	AT5G38720	AT5G38720	unknown protein; Ha.
PGSC0003DMT400001611	1.025	1.738	2.445	2.037	12.496	5.401	AT3G19000	AT3G19000	2-oxoglutarate (2OG) and Fe(II)-dependent oxygenase superfamily protein
PGSC0003DMT400068629	0.201	0	0.184	0	0	0	AT3G50070	CYCD3-3	CYCD3
PGSC0003DMT400049821	6.762	6.523	2.775	1.246	3.769	1.401	AT1G03090	MCCA	Methylcrotonoyl-CoA carboxylase subunit alpha, mitochondrial
PGSC0003DMT400059910	0	0	0	0	0	0	AT3G47580	AT3G47580	Leucine-rich repeat protein kinase family protein
PGSC0003DMT400027968	45.287	58.344	54.627	50.303	43.07	100.992	AT1G24510	CCT5	T-complex protein 1 subunit epsilon
PGSC0003DMT400049919	0.594	0.168	0.919	0.227	1.107	0.255	AT2G46300	AT2G46300	Late embryogenesis abundant (LEA) hydroxyproline-rich glycoprotein family
PGSC0003DMT400010803	0	0	0	0	0	0	AT1G11260	STP1	STP1
PGSC0003DMT400014846	12.883	9.508	8.813	8.189	9.516	10.306	AT4G10790	PUX10	Plant UBX domain-containing protein 10
PGSC0003DMT400039556	0.508	0.138	0.469	0.386	0.742	0.217	AT4G24910	AT4G24910	Glucuronoxylan 4-O-methyltransferase-like protein (DUF579)
PGSC0003DMT400020407	2.711	4.792	2.077	26.883	10.835	21.388	AT5G11060	KNAT4	KNAT4
PGSC0003DMT400002334	0	0	0	0	0	0	AT1G71950	AT1G71950	At1g71950
PGSC0003DMT400094021	0.086	0.077	0.248	0	0	0	AT1G03220	AT1G03220	Eukaryotic aspartyl protease family protein
PGSC0003DMT400085123	0	0	0	0	0	0	Not found	Not found	Not found
PGSC0003DMT400073716	6.245	19.905	19.612	14.747	31.693	16.063	AT3G23940	DHAD	Dihydroxy-acid dehydratase, chloroplastic
PGSC0003DMT400045985	34.454	30.906	21.018	10.167	13.78	8.968	AT5G16760	ITPK1	Inositol-tetrakisphosphate 1-kinase
PGSC0003DMT400038285	0	0.161	0.175	0	0	0	AT2G39030	NATA1	L-ornithine N5-acetyltransferase NATA1
PGSC0003DMT400069578	10.536	3.606	2.27	2.918	11.554	9.032	AT2G35795	TIM14-1	Mitochondrial import inner membrane translocase subunit TIM14-1
PGSC0003DMT400017344	5.441	2.473	3.529	5.578	8.739	3.834	AT4G31560	HCF153	AT4g31560/F3L17_130
PGSC0003DMT400014872	0	0	0.11	0	0	0	AT2G46770	NAC043	NAC domain-containing protein 43
PGSC0003DMT400094069	0	0	0	0	0	0	Not found	Not found	Not found
PGSC0003DMT400019694	0	0	0	0	0	0	AT5G20480	EFR	LRR receptor-like serine/threonine-protein kinase EFR
PGSC0003DMT400049487	0	0	0.267	0.168	0	0	AT5G54690	GAUT12	Probable galacturonosyltransferase 12
PGSC0003DMT400055210	0.929	0.911	2.151	6.548	4.299	2.395	AT4G37750	ANT	AP2-like ethylene-responsive transcription factor ANT
PGSC0003DMT400090140	0	0	0	0	0	0	Not found	Not found	Not found
PGSC0003DMT400060262	19.186	15.824	20.375	15.241	18.597	13.974	AT4G09570	CPK4	Calcium-dependent protein kinase 4
PGSC0003DMT400047303	1.092	1.86	1.498	1.493	1.225	0.777	AT1G11900	AT1G11900	Pentatricopeptide repeat-containing protein At1g11900
PGSC0003DMT400030293	93.907	84.427	98.115	71.212	109.401	73.731	AT2G33220	AT2G33220	GRIM-19 protein
PGSC0003DMT400026730	0	0	0	0	0	0	AT4G15390	AT4G15390	HSR201-like protein
PGSC0003DMT400095765	0	0	0	0	0	0	Not found	Not found	Not found
PGSC0003DMT400075118	0	0	0	0	0	0	Not found	Not found	Not found
PGSC0003DMT400094660	0	0	0.322	0	0	0	AT5G06500	AGL96	AGAMOUS-like 96
PGSC0003DMT400085977	0	0	0	0	0	0	AT3G23880	AT3G23880	F-box/kelch-repeat protein At3g23880
PGSC0003DMT400090505	0	0	0	0	0	0	Not found	Not found	Not found
PGSC0003DMT400016264	3.659	4.57	4.963	6.795	4.087	3.032	AT5G64950	AT5G64950	Emb
PGSC0003DMT400062463	60.996	6.752	1.691	0	0	0	AT3G56290	AT3G56290	Potassium transporter
PGSC0003DMT400068575	0	0	0	0	0	0	AT2G39470	PNSL1	Photosynthetic NDH subunit of lumenal location 1, chloroplastic
PGSC0003DMT400020475	2.031	5.42	13.087	4.035	1.637	3.057	AT1G15690	AVP1	VHP1
PGSC0003DMT400007420	10.335	9.455	10.946	12.561	9.987	16.254	AT4G02990	MTERF4	Transcription termination factor MTERF4, chloroplastic
PGSC0003DMT400051940	11.341	3.154	10.192	6.656	5.111	6.522	AT3G24730	AT3G24730	At3g24730
PGSC0003DMT400079117	50.182	40.797	28.288	61.806	71.807	108.839	AT3G06170	AT3G06170	At3g06170
PGSC0003DMT400021854	11.216	20.318	27.258	14.173	24.273	10.509	AT3G51820	CHLG	Chlorophyll synthase, chloroplastic
PGSC0003DMT400075317	103.457	54.026	73.66	156.389	210.804	181.322	AT1G77710	AT1G77710	Ubiquitin-fold modifier 1
PGSC0003DMT400000679	1.533	1.975	1.553	5.608	0.636	1.529	AT1G76390	PUB43	U-box domain-containing protein 43
PGSC0003DMT400070080	6.13	6.469	4.659	5.855	5.806	3.146	AT2G41790	PXM16	Insulin-degrading enzyme-like 1, peroxisomal
PGSC0003DMT400010156	0	0	0	0	0	0	Not found	Not found	Not found
PGSC0003DMT400028927	0	0	0	0	0	0	AT4G31830	AT4G31830	At4g31830
PGSC0003DMT400054753	38.678	46.462	46.402	38.237	29.514	37.604	AT1G78570	RHM1	Trifunctional UDP-glucose 4,6-dehydratase/UDP-4-keto-6-deoxy-D-glucose 3,5-epimerase/UDP-4-keto-L-rhamnose-reductase RHM1
PGSC0003DMT400047489	0.469	0.322	0.092	0.435	0.365	0.178	AT5G24080	AT5G24080	G-type lectin S-receptor-like serine/threonine-protein kinase At5g24080
PGSC0003DMT400043599	0	0	0	0	0	0	AT5G11290	AT5G11290	Transmembrane protein, putative (DUF247)
PGSC0003DMT400090437	0	0	0	0	0	0	AT1G52820	AT1G52820	2-oxoglutarate (2OG) and Fe(II)-dependent oxygenase superfamily protein
PGSC0003DMT400076653	30.45	21.444	27.111	15.677	20.069	16.637	AT4G26570	ATCBL3	calcineurin B-like 3
PGSC0003DMT400091864	0	0	0.184	0	0	0	AT5G03170	FLA11	Fasciclin-like arabinogalactan protein 11
PGSC0003DMT400038786	0	0	0.524	0	0	0	AT1G67030	ZFP6	Zinc finger protein 6
PGSC0003DMT400018940	0.22	0.329	0.708	0.267	0.236	0.217	AT3G14470	RPPL1	Putative disease resistance RPP13-like protein 1
PGSC0003DMT400027393	0	0	0	0	0	0	Not found	Not found	Not found
PGSC0003DMT400001824	0	0	0	0	0	0.089	AT3G09220	LAC7	Laccase-7
PGSC0003DMT400053107	36.063	19.285	29.721	13.461	15.063	20.968	AT2G38560	TFIIS	TFIIS
PGSC0003DMT400087050	0	0	0	0	0	0	Not found	Not found	Not found
PGSC0003DMT400096625	0	0	0	0	0	0	Not found	Not found	Not found
PGSC0003DMT400084940	0	0	0	0	0	0	Not found	Not found	Not found
PGSC0003DMT400016081	6.762	3.682	4.632	3.264	4.193	3.783	AT4G03020	AT4G03020	Putative WD-repeat protein
PGSC0003DMT400085376	0	0	5.34	0	0	0	AT1G76490	HMG1	hydroxy methylglutaryl CoA reductase 1
PGSC0003DMT400087118	0	0	0	0	0	0	Not found	Not found	Not found
PGSC0003DMT400029432	24.55	22.822	21.275	23.233	24.108	44.152	AT1G04170	EIF2 GAMMA	Eukaryotic translation initiation factor 2 gamma subunit
PGSC0003DMT400079150	1.274	0	0	0	0.471	0	AT1G22400	UGT85A1	UDP-glycosyltransferase 85A1
PGSC0003DMT400058753	4.205	0	1.397	13.026	0	0	AT2G33810	SPL3	Squamosa promoter-binding-like protein 3
PGSC0003DMT400079770	17.682	14.699	26.459	18.644	15.829	13.095	AT5G03530	RABC2A	RABC2A
PGSC0003DMT400097326	0	0	0	0	0	0	AT5G26330	AT5G26330	At5g26330
PGSC0003DMT400032871	2.318	3.629	4.393	5.519	9.163	7.962	AT3G27670	RST1	Protein RST1
PGSC0003DMT400032971	17.711	12.349	25.007	5.944	24.485	10.586	AT3G21690	DTX40	Protein DETOXIFICATION 40
PGSC0003DMT400071429	15.872	13.711	17.756	8.427	14.533	9.771	AT1G77810	AT1G77810	Hexosyltransferase (Fragment)
PGSC0003DMT400090526	0	0	0	0	0	0	AT5G03840	TFL1	Protein TERMINAL FLOWER 1
PGSC0003DMT400048079	49.224	40.07	23.389	44.804	36.687	87.935	AT5G67630	AT5G67630	RuvB-like helicase
PGSC0003DMT400055255	27.643	15.993	2.72	13.234	9.21	12.841	AT5G16340	AAE6	Probable acyl-activating enzyme 6
PGSC0003DMT400083794	8.592	9.34	5.101	9.337	8.492	13.044	AT5G64360	AT5G64360	AT5G64360 protein
PGSC0003DMT400047502	1.303	2.067	4.724	15.024	6.372	6.994	AT5G35450	RPP8L3	Disease resistance RPP8-like protein 3
PGSC0003DMT400035879	1.964	2.419	1.682	4.154	3.357	2.739	AT4G16570	PRMT16	Protein arginine N-methyltransferase 1.6
PGSC0003DMT400007674	0	0	7.021	6.805	11.283	11.885	AT3G53730	AT3G53730	Histone H4
PGSC0003DMT400009330	1.686	1.654	2.821	0.316	0	0	AT1G15380	AT1G15380	GLYI4
PGSC0003DMT400035134	0	0.023	0.028	0	0.035	0.076	AT1G58390	AT1G58390	Probable disease resistance protein At1g58390
PGSC0003DMT400015418	0	0	0	0	0	0	Not found	Not found	Not found
PGSC0003DMT400047797	0.421	0.651	0.653	0.396	0.777	0.357	AT5G11710	EPSIN1	Clathrin interactor EPSIN 1
PGSC0003DMT400089942	0	0	0	0	0	0	AT2G36110	AT2G36110	Polynucleotidyl transferase, ribonuclease H-like superfamily protein
PGSC0003DMT400042686	0	0	0	0	0	0	AT1G29430	SAUR62	Auxin-responsive protein SAUR62
PGSC0003DMT400015624	15.747	15.403	11.341	12.69	40.738	16.153	AT1G05760	RTM1	Mannose-binding lectin superfamily protein
PGSC0003DMT400092520	0	0	0	0	0	0	Not found	Not found	Not found
PGSC0003DMT400066387	0	0	0	0	0	0	AT3G48690	CXE12	Probable carboxylesterase 12
PGSC0003DMT400047338	0	2.48	0	3.234	0	0	AT4G10265	AT4G10265	At4g10262
PGSC0003DMT400060513	0	0	0	0	0	0	AT5G49060	ATJ49	Chaperone protein dnaJ 49
PGSC0003DMT400000880	2.098	5.964	9.76	7.092	2.426	0.752	AT5G57030	LUT2	Lycopene epsilon cyclase, chloroplastic
PGSC0003DMT400082032	46.867	49.081	148.965	134.155	248.445	129.768	AT3G13520	AGP12	Arabinogalactan protein 12
PGSC0003DMT400064279	3.19	1.968	0.689	6.201	1.755	5.134	AT5G40650	SDH2-2	Succinate dehydrogenase
PGSC0003DMT400082017	348.618	440.347	300.539	361.747	1138.11	1056.71	AT3G12120	FAD2	FAD2
PGSC0003DMT400065099	183.897	141.125	143.533	153.976	180.065	172.838	AT3G23325	AT3G23325	Uncharacterized protein At3g23325
PGSC0003DMT400051712	4.904	2.266	3.603	11.265	8.444	7.898	AT1G04520	CRRSP3	Cysteine-rich repeat secretory protein 3
PGSC0003DMT400068108	11.437	7.434	5.615	11.879	11.766	19.439	AT5G17510	AT5G17510	Glutamine-rich protein
PGSC0003DMT400086479	0	0	0	0	0	0	AT3G47150	AT3G47150	Putative F-box protein At3g47150
PGSC0003DMT400074761	33.371	25.562	11.589	31.313	31.375	5.236	AT5G01790	AT5G01790	At5g01790
PGSC0003DMT400060622	0	0	0	0	0	0	AT1G26290	AT1G26290	Uncharacterized protein F28B23.5
PGSC0003DMT400055578	0	0	0	0	0	0	AT3G19430	AT3G19430	Late embryogenesis abundant protein-related / LEA protein-like protein
PGSC0003DMT400016336	17.404	14.829	13.877	19.633	21.282	22.573	AT4G24400	CIPK8	CBL-interacting serine/threonine-protein kinase 8
PGSC0003DMT400070774	0.517	0.329	1.204	0.445	0.436	0	AT3G42860	AT3G42860	DNA topoisomerase
PGSC0003DMT400091961	0	0	0	0	0	0	AT1G01420	UGT72B3	UDP-glucosyl transferase 72B3
PGSC0003DMT400060569	0	0	0	0	0	0	Not found	Not found	Not found
PGSC0003DMT400045567	0.584	0.827	1.057	2.067	1.354	2.573	AT5G58410	AT5G58410	E3 ubiquitin-protein ligase listerin
PGSC0003DMT400073645	0.278	0	0.175	0.109	0.106	0.115	AT1G54820	AT1G54820	Protein kinase superfamily protein
PGSC0003DMT400095933	0	0	0	0	0	0	AT5G04820	OFP13	Transcription repressor OFP13
PGSC0003DMT400055063	0.086	0.145	0.156	0.148	0.424	0.217	AT4G39530	PCMP-E52	Pentatricopeptide repeat-containing protein At4g39530
PGSC0003DMT400089441	0	0	0	0	0	0	Not found	Not found	Not found
PGSC0003DMT400007315	0	0	0.597	0	0.754	0	AT3G05725	AT3G05725	Putative uncharacterized protein
PGSC0003DMT400074192	7.213	9.041	13.73	14.351	18.573	16.267	AT3G07810	AT3G07810	RNA-binding (RRM/RBD/RNP motifs) family protein
PGSC0003DMT400062839	0	0	0	0	0	0	AT5G56110	MYB80	MYB80
PGSC0003DMT400039850	3.094	3.935	3.06	13.451	17.183	8.726	AT1G01540	AT1G01540	Probable serine/threonine-protein kinase At1g01540
PGSC0003DMT400016588	0	0	0	0	0.554	0	Not found	Not found	Not found
PGSC0003DMT400006498	0	0.528	1.434	0.722	0	0	AT1G79800	ENODL7	ENODL7
PGSC0003DMT400086300	0	0	0	0	0	0	AT3G18490	ASPG1	Protein ASPARTIC PROTEASE IN GUARD CELL 1
PGSC0003DMT400048202	0.096	0.191	0.276	0.307	0.412	0.586	AT3G14460	AT3G14460	Putative disease resistance protein At3g14460
PGSC0003DMT400025095	0	0.896	0	0	0	0	Not found	Not found	Not found
PGSC0003DMT400020677	1.801	1.462	1.599	2.117	1.519	2.42	AT2G26570	WEB1	Protein WEAK CHLOROPLAST MOVEMENT UNDER BLUE LIGHT 1
PGSC0003DMT400068077	14.971	12.54	33.517	24.153	7.349	5.707	AT5G24520	TTG1	Protein TRANSPARENT TESTA GLABRA 1
PGSC0003DMT400038068	3.621	2.182	0.625	0.326	1.378	3.707	AT2G17220	PIX13	Probable serine/threonine-protein kinase PIX13
PGSC0003DMT400049141	0	1.478	0	0	0	0	AT5G64520	XRCC2	homolog of X-ray repair cross complementing 2 (XRCC2)
PGSC0003DMT400012799	1155.41	488.44	312.652	726.332	584.62	1293.38	AT1G64230	UBC28	Ubiquitin-conjugating enzyme 28
PGSC0003DMT400086893	0	0	0	0	0	0	Not found	Not found	Not found
PGSC0003DMT400048706	0	0	0	0	0	0	Not found	Not found	Not found
PGSC0003DMT400030297	2.816	5.91	9.494	6.468	6.525	4.382	AT4G13590	PAM71-HL	Protein PAM71-homolog, chloroplastic
PGSC0003DMT400067927	4.799	5.145	5.551	4.619	3.851	7.796	AT2G31740	AT2G31740	S-adenosyl-L-methionine-dependent methyltransferases superfamily protein
PGSC0003DMT400050243	9.339	10.136	13.206	13.402	13.356	24.229	AT1G18800	NRP2	NRP2
PGSC0003DMT400004549	0	0	0	0	0.919	0	AT5G28010	AT5G28010	Polyketide cyclase/dehydrase and lipid transport superfamily protein
PGSC0003DMT400081851	5.757	9.669	10.045	11.137	11.059	6.828	AT2G42520	RH37	DEAD-box ATP-dependent RNA helicase 37
PGSC0003DMT400079773	0	0.191	0.312	0.257	1.119	1.159	AT5G04390	AT5G04390	C2H2-type zinc finger family protein
PGSC0003DMT400092911	0	0	0	0	0	0	Not found	Not found	Not found
PGSC0003DMT400087973	0	0	0	0	0	0	AT1G04645	SPH5	S-protein homolog 5
PGSC0003DMT400015294	1.705	0.857	0.928	1.553	1.131	0.892	AT1G19360	RRA3	Arabinosyltransferase RRA3
PGSC0003DMT400094563	0	0	0	0	0	0	Not found	Not found	Not found
PGSC0003DMT400079748	11.791	14.508	32.579	18.149	24.721	40.585	AT3G10220	TFCB	Tubulin-folding cofactor B
PGSC0003DMT400057089	29.655	18.152	22.176	13.283	29.608	16.216	AT1G55910	ZIP11	Zinc transporter 11
PGSC0003DMT400043405	0	0	0	0	0	0	Not found	Not found	Not found
PGSC0003DMT400080612	0	0	0	0	0	0	Not found	Not found	Not found
PGSC0003DMT400046602	6.427	9.868	14.254	9.436	7.691	6.038	AT3G46550	FLA4	Fasciclin-like arabinogalactan protein 4
PGSC0003DMT400024000	0	0	0	0	0	0	Not found	Not found	Not found
PGSC0003DMT400078698	1.686	5.688	5.33	1.929	0	0	AT4G37850	BHLH25	Transcription factor bHLH25
PGSC0003DMT400019544	10.115	11.3	7.279	18.644	22.142	22.012	AT3G16910	AAE7	Acetate/butyrate--CoA ligase AAE7, peroxisomal
PGSC0003DMT400001620	0.096	0.168	0	0.692	0	0	AT5G19420	AT5G19420	Regulator of chromosome condensation (RCC1) family with FYVE zinc finger domain-containing protein
PGSC0003DMT400054671	22.816	18.879	19.355	15.281	12.025	14.153	AT4G19670	AT4G19670	RBR-type E3 ubiquitin transferase
PGSC0003DMT400056764	1.351	0.559	1.765	3.007	4.44	0.866	Not found	Not found	Not found
PGSC0003DMT400049422	108.447	68.327	98.768	27.832	54.424	50.865	AT3G46560	TIM9	Mitochondrial import inner membrane translocase subunit TIM9
PGSC0003DMT400064034	14.444	5.971	7.224	8.259	8.904	4.764	AT4G24290	AT4G24290	MACPF domain-containing protein At4g24290
PGSC0003DMT400031954	18.439	21.444	31.44	12.69	12.307	11.057	AT3G49290	ABIL2	At3g49290
PGSC0003DMT400011804	2.519	0.681	1.075	1.444	6.006	1.783	AT3G30340	AT3G30340	WAT1-related protein At3g30340
PGSC0003DMT400065263	5.287	0	0	0	6.501	7.834	Not found	Not found	Not found
PGSC0003DMT400004200	57.337	49.701	45.115	41.936	43.565	92.177	AT5G27640	TIF3B1	Eukaryotic translation initiation factor 3 subunit B
PGSC0003DMT400029679	0	0	0	0	0	0	Not found	Not found	Not found
PGSC0003DMT400090340	0	0	0	0	0	0	Not found	Not found	Not found
PGSC0003DMT400033941	4.071	4.563	13.923	0.307	0	8.79	Not found	Not found	Not found
PGSC0003DMT400086533	0	0	0	0	0	0	AT1G11350	SD113	G-type lectin S-receptor-like serine/threonine-protein kinase SD1-13
PGSC0003DMT400003891	0	0	0	0.287	0.271	0	AT2G17080	AT2G17080	Putative uncharacterized protein
PGSC0003DMT400097706	0	0	0	0	0	0	Not found	Not found	Not found
PGSC0003DMT400067070	23.755	14.224	9.264	15.409	21.258	18.114	AT1G72180	CEPR2	Receptor protein-tyrosine kinase CEPR2
PGSC0003DMT400048597	0	0.237	0	0	0	0	AT3G49190	AT3G49190	O-acyltransferase (WSD1-like) family protein
PGSC0003DMT400095412	0	0	0	0	0	0	Not found	Not found	Not found
PGSC0003DMT400066707	0	0	0	0	0	0	AT1G66150	TMK1	Receptor protein kinase TMK1
PGSC0003DMT400022315	0	0	0	0	0	0	Not found	Not found	Not found
PGSC0003DMT400082476	0	1.003	1.084	0.455	0.883	0	AT1G43770	AT1G43770	RING/FYVE/PHD zinc finger superfamily protein
PGSC0003DMT400042064	3.487	6.094	4.577	6.617	7.632	10.013	AT3G55760	AT3G55760	At3g55760
PGSC0003DMT400031201	0	0.674	0.708	0	1.79	0	AT2G38530	LTP2	Non-specific lipid-transfer protein
PGSC0003DMT400087467	0	0	0	0	0	0	AT3G13890	MYB26	Transcription factor MYB26
PGSC0003DMT400065839	13.688	9.026	14.714	14.341	5.83	7.987	AT5G49230	DI19-7	Protein DEHYDRATION-INDUCED 19 homolog 7
PGSC0003DMT400031900	228.705	418.146	562.278	248.638	432.832	364.758	AT2G36170	RPL40B	Ubiquitin-60S ribosomal protein L40-1
PGSC0003DMT400017797	0	0.138	0	0	0	0.204	Not found	Not found	Not found
PGSC0003DMT400090755	0	0	0	0	0	0	Not found	Not found	Not found
PGSC0003DMT400089280	0	0	0	0	0	0	AT1G26320	AT1G26320	Allyl alcohol dehydrogenase, putative
PGSC0003DMT400079549	8.64	9.738	12.444	8.595	15.275	11.414	AT4G16710	AT4G16710	At4g16710
PGSC0003DMT400043990	1.149	0.919	0.717	2.848	1.425	2.522	AT3G14470	RPPL1	Putative disease resistance RPP13-like protein 1
PGSC0003DMT400043103	4.684	5.259	4.145	23.747	20.999	20.433	AT5G17230	PSY	PHYTOENE SYNTHASE
PGSC0003DMT400049305	0	0.322	0	0	0.836	1.07	AT3G24220	NCED6	9-cis-epoxycarotenoid dioxygenase NCED6, chloroplastic
PGSC0003DMT400020635	45.402	107.953	80.102	123.711	20.952	22.012	AT3G50060	MYB77	Transcription factor MYB77
PGSC0003DMT400086360	0	0	0	0	0	0	Not found	Not found	Not found
PGSC0003DMT400003372	0.153	0.13	0.239	0.178	0.294	0.191	AT5G01110	AT5G01110	Tetratricopeptide repeat (TPR)-like superfamily protein
PGSC0003DMT400056672	0.479	2.029	4.669	2.759	1.614	0	AT4G39710	PNSL4	Photosynthetic NDH subunit of lumenal location 4, chloroplastic
PGSC0003DMT400086548	0	0	0	0	0	0	Not found	Not found	Not found
PGSC0003DMT400031656	0	0	0	0	0	0	AT4G10770	OPT7	Oligopeptide transporter 7
PGSC0003DMT400091732	0	0	0	0	0	0	Not found	Not found	Not found
PGSC0003DMT400078992	11.149	3.966	1.912	4.213	3.592	2.853	AT5G35100	AT5G35100	Cyclophilin-like peptidyl-prolyl cis-trans isomerase family protein
PGSC0003DMT400026375	2.605	6.247	8.372	2.492	7.102	3.936	AT5G19750	AT5G19750	Peroxisomal membrane 22 kDa (Mpv17/PMP22) family protein
PGSC0003DMT400086872	0	0	0	0	0	0	Not found	Not found	Not found
PGSC0003DMT400005606	0	0	0	0	1.213	2.28	AT3G20015	ASPG2	Protein ASPARTIC PROTEASE IN GUARD CELL 2
PGSC0003DMT400035635	7.72	5.106	1.7	6.449	3.439	4.548	AT5G15210	ZHD8	Zinc-finger homeodomain protein 8
PGSC0003DMT400073694	0	0	0	0	0	0	AT3G15840	PIFI	Post-illumination chlorophyll fluorescence increase
PGSC0003DMT400094650	0	0	0	0	0	0	Not found	Not found	Not found
PGSC0003DMT400044172	1.408	1.845	6.599	1.77	1.578	0.331	AT2G05590	AT2G05590	TLD-domain containing nucleolar protein
PGSC0003DMT400091736	0	0	0	0	0	0	AT2G15325	LTP9	Non-specific lipid-transfer protein 9
PGSC0003DMT400094984	0	0	0	0	0	0	Not found	Not found	Not found
PGSC0003DMT400049686	408.837	244.14	274.706	202.578	358.953	438.413	AT3G54560	H2AV	Histone H2A
PGSC0003DMT400085582	0	0	0	0	0	0	Not found	Not found	Not found
PGSC0003DMT400005398	5.086	8.582	7.242	20.177	30.504	0.229	Not found	Not found	Not found
PGSC0003DMT400054615	0.259	0.222	0	0.89	0	0.344	AT5G44550	AT5G44550	CASP-like protein 1B1
PGSC0003DMT400020846	0.967	1.462	1.415	1.484	1.802	1.401	AT3G26010	AT3G26010	F-box protein At3g26010
PGSC0003DMT400037412	12.031	5.742	14.53	11.038	7.679	10.28	AT1G79660	AT1G79660	At1g79660/F20B17_9
PGSC0003DMT400001167	7.375	4.708	2.059	6.389	3.722	10.42	AT1G72760	AT1G72760	Protein kinase superfamily protein
PGSC0003DMT400072413	19.358	20.425	16.359	34.103	17.219	20.42	AT3G53000	PP2A15	F-box protein PP2-A15
PGSC0003DMT400019458	0	0	0	0	0	0	AT1G13480	AT1G13480	At1g13480
PGSC0003DMT400067188	17.03	22.332	26.845	21.957	16.088	19.414	AT1G71860	PTP1	Protein-tyrosine-phosphatase PTP1
PGSC0003DMT400066006	1.245	3.46	3.354	0.94	3.215	1.605	AT4G28706	AT4G28706	PfkB-like carbohydrate kinase family protein
PGSC0003DMT400086473	0	0	0	0	0	0	AT1G21240	WAK3	Wall-associated receptor kinase 3
PGSC0003DMT400028218	5.9	2.488	2.913	2.483	1.967	1.019	AT5G59740	UTR5B	UDP-galactose/UDP-glucose transporter 5B
PGSC0003DMT400075387	0	0	0	0	0.047	0	AT4G12570	UPL5	E3 ubiquitin-protein ligase UPL5
PGSC0003DMT400025732	0.862	1.937	3.777	5.469	4.122	4.229	AT1G75730	AT1G75730	At1g75730
PGSC0003DMT400087413	0	0	0	0	0	0	Not found	Not found	Not found
PGSC0003DMT400066527	0	0	0	0	1.131	0	Not found	Not found	Not found
PGSC0003DMT400070618	16.781	16.674	10.771	13.085	9.092	15.083	AT1G36280	AT1G36280	Adenylosuccinate lyase
PGSC0003DMT400015610	60.919	51.385	76.83	54.705	94.349	28.127	AT4G14550	IAA14	indole-3-acetic acid inducible 14
PGSC0003DMT400025118	3.898	1.569	0.092	1.068	0.224	0.127	AT4G18220	PUP21	Purine permease 21
PGSC0003DMT400002457	0	0	0	0	0	0	AT5G57500	AT5G57500	Hexosyltransferase
PGSC0003DMT400088728	0	0	0	0	0	0	Not found	Not found	Not found
PGSC0003DMT400002516	0	0	0	0	0	0	Not found	Not found	Not found
PGSC0003DMT400035523	22.279	20.402	10.817	23.648	27.277	61.235	AT5G05210	AT5G05210	AT5g05210/K2A11_8
PGSC0003DMT400077640	0	1.738	1.222	2.344	0	0	AT5G41550	AT5G41550	Disease resistance protein (TIR-NBS-LRR class) family
PGSC0003DMT400085193	0	0	0	0	0	0	Not found	Not found	Not found
PGSC0003DMT400056182	0	0	0.083	0.198	0.283	0.981	AT5G10190	AT5G10190	Major facilitator superfamily protein
PGSC0003DMT400091166	0	0	0	0	0	0	AT3G22680	RDM1	Protein RDM1
PGSC0003DMT400017123	0	0	0	0	0.53	0	AT3G13490	OVA5	Lysine--tRNA ligase, chloroplastic/mitochondrial
PGSC0003DMT400088082	0	0	0	0	0	0	AT3G52680	AT3G52680	F-box/FBD/LRR-repeat protein At3g52680
PGSC0003DMT400076949	4.933	2.182	0.542	3.709	7.255	3.898	AT1G02260	AT1G02260	At1g02260
PGSC0003DMT400076057	0	0	0	0	0	0	AT4G15050	AT4G15050	NEP-interacting protein, putative (DUF239)
PGSC0003DMT400085464	0	0.329	0	0	0	0	Not found	Not found	Not found
PGSC0003DMT400079108	0	0	0	0	0	0	AT1G06550	AT1G06550	3-hydroxyisobutyryl-CoA hydrolase-like protein 5
PGSC0003DMT400021923	36.254	33.762	38.976	22.086	25.804	8.458	AT2G38120	AUX1	Auxin transporter protein 1
PGSC0003DMT400044657	12.193	7.304	7.389	7.695	26.688	10.726	AT3G14650	CYP72A11	Cytochrome P450 72A11
PGSC0003DMT400037294	5.259	1.723	0.193	0.049	0	0.051	AT1G42550	PMI1	Protein PLASTID MOVEMENT IMPAIRED 1
PGSC0003DMT400014217	6.753	5.014	0	8.605	3.392	23.465	AT5G52640	HSP90-1	Heat shock protein 90-1
PGSC0003DMT400065337	0	0	0	6.904	1.743	0	Not found	Not found	Not found
PGSC0003DMT400062923	84.511	177.244	172.483	33.816	86.576	46.547	AT1G52720	AT1G52720	At1g52720
PGSC0003DMT400035090	14.569	14.354	13.592	15.874	16.182	15.312	AT1G59780	AT1G59780	Putative disease resistance protein At1g59780
PGSC0003DMT400002790	5.575	7.556	7.141	11.176	7.019	16.764	AT5G55300	TOP1ALPHA	DNA topoisomerase I alpha
PGSC0003DMT400015065	30.555	33.486	21	15.706	45.272	4.739	Not found	Not found	Not found
PGSC0003DMT400052165	11.647	9.669	7.591	10.83	9.375	19.108	AT5G13950	AT5G13950	unknown protein; BEST Arabidopsis thaliana protein match is: unknown protein (TAIR:AT1G02290.1); Ha.
PGSC0003DMT400090003	0	0	0	0	0	0	Not found	Not found	Not found
PGSC0003DMT400069320	5.393	10.496	10.311	1.375	3.003	1.949	AT3G19950	AT3G19950	RING/U-box superfamily protein
PGSC0003DMT400053840	19.818	34.351	40.327	12.037	24.238	18.153	AT1G51160	AT1G51160	At1g51160
PGSC0003DMT400044944	717.168	1375.98	1669.59	902.928	1562.28	808.368	AT1G13440	GAPC2	Glyceraldehyde-3-phosphate dehydrogenase GAPC2, cytosolic
PGSC0003DMT400033081	10.249	9.853	8.51	11.819	10.941	32.942	AT2G41500	LIS	LIS
PGSC0003DMT400089259	0	0	0	0	0	0	AT4G10200	AT4G10200	TTF-type zinc finger protein with HAT dimerization domain-containing protein
PGSC0003DMT400078091	27.375	20.479	19.401	23.797	19.48	9.656	AT1G07090	LSH6	LSH6
PGSC0003DMT400054492	0	0	0	0	0	0	AT5G64620	C/VIF2	Cell wall / vacuolar inhibitor of fructosidase 2
PGSC0003DMT400070942	0	0	0	0	0	0	Not found	Not found	Not found
PGSC0003DMT400096378	0	0	0	0	0	0	Not found	Not found	Not found
PGSC0003DMT400009481	34.846	61.621	63.569	40.423	63.987	39.006	AT1G75350	RPL31	50S ribosomal protein L31, chloroplastic
PGSC0003DMT400092101	0	0	0	0	0	0	Not found	Not found	Not found
PGSC0003DMT400076250	0	0.054	0.193	0.03	0.141	0.038	AT3G24240	RCH2	Receptor-like protein kinase 2
PGSC0003DMT400024647	0	0	0	0	0	0	AT3G12660	FLA14	Fasciclin-like arabinogalactan protein 14
PGSC0003DMT400037141	1.475	0.23	1.875	4.471	0.895	0.522	AT1G63120	RBL2	RHOMBOID-like protein 2
PGSC0003DMT400008540	7.797	7.441	6.415	8.882	10.046	15.669	AT2G44710	AT2G44710	At2g44720/F16B22.21
PGSC0003DMT400094852	0.239	0.773	0.221	0.049	1.013	0.611	AT3G07040	RPM1	Disease resistance protein RPM1
PGSC0003DMT400097063	0	0	0	0	0	0	Not found	Not found	Not found
PGSC0003DMT400094750	0	0	0	0	0	0	Not found	Not found	Not found
PGSC0003DMT400091086	0	0	0	0	0	0	Not found	Not found	Not found
PGSC0003DMT400074077	0	0	0	0	0	0	Not found	Not found	Not found
PGSC0003DMT400052411	8.103	4.394	4.273	7.893	8.857	7.134	AT2G38090	AT2G38090	Duplicated homeodomain-like superfamily protein
PGSC0003DMT400011023	0.239	0.666	0	0	0	0	AT1G10340	AT1G10340	Ankyrin repeat family protein
PGSC0003DMT400084893	0	0	0	0	0	0	Not found	Not found	Not found
PGSC0003DMT400007519	117.461	100.312	131.421	63.656	81.512	58.114	AT1G19130	AT1G19130	RmlC-like jelly roll fold protein
PGSC0003DMT400059065	146.522	54.34	10.229	2.245	0.506	0.446	AT1G55290	F6'H2	Feruloyl CoA ortho-hydroxylase 2
PGSC0003DMT400091106	2.739	18.856	16.037	1.869	0	0	Not found	Not found	Not found
PGSC0003DMT400073810	8.151	6.063	8.666	7.24	16.253	12.497	AT4G27620	AT4G27620	At4g27620
PGSC0003DMT400086222	0	0	0	0	0	0	Not found	Not found	Not found
PGSC0003DMT400079087	0	0	0	0	0	0	AT1G43790	TED6	At1g43790
PGSC0003DMT400031977	0	0	0	0.346	0.224	0	AT3G23880	AT3G23880	F-box/kelch-repeat protein At3g23880
PGSC0003DMT400097590	0	0	0	0	0	0	Not found	Not found	Not found
PGSC0003DMT400086979	0	0	0	0	0	0	Not found	Not found	Not found
PGSC0003DMT400008601	0.307	0.773	0.754	0.841	1.084	1.146	AT4G20060	EMB1895	ARM repeat superfamily protein
PGSC0003DMT400009742	0.134	0.077	0.377	0.208	0.047	0.459	AT4G03000	RF298	Putative E3 ubiquitin-protein ligase RF298
PGSC0003DMT400086449	0	0	0	0	0	0	AT5G42700	AT5G42700	AP2/B3-like transcriptional factor family protein
PGSC0003DMT400084744	0	0	0	0	0	0	AT1G67330	AT1G67330	At1g67330
PGSC0003DMT400065679	18.803	13.773	0	16.537	8.715	3.287	AT1G69640	SBH1	Sphinganine C4-monooxygenase 1
PGSC0003DMT400062070	189.222	245.832	134.113	241.141	200.216	355.382	AT2G43090	AT2G43090	3-isopropylmalate dehydratase small subunit 3
PGSC0003DMT400085853	0	0	0	0	0	0	Not found	Not found	Not found
PGSC0003DMT400045189	3.764	1.73	1.397	1.879	1.708	1.452	AT5G64320	AT5G64320	Pentatricopeptide repeat-containing protein At5g64320, mitochondrial
PGSC0003DMT400064555	23.391	54.478	106.745	27.021	8.421	19.401	AT1G71695	PER12	Peroxidase
PGSC0003DMT400039121	0	0	0	0	0	0	Not found	Not found	Not found
PGSC0003DMT400085272	0	0	0	0	0	0	Not found	Not found	Not found
PGSC0003DMT400056204	0	0	0	0	0	0	Not found	Not found	Not found
PGSC0003DMT400092801	0	0	0	0	0	0	Not found	Not found	Not found
PGSC0003DMT400016258	3.716	2.304	2.325	5.618	9.869	10.293	AT1G07530	SCL14	AT1G07530 protein
PGSC0003DMT400064553	6.667	8.567	17.645	12.947	8.327	2.535	AT1G71695	PER12	Peroxidase
PGSC0003DMT400048984	70.143	31.472	26.211	8.545	19.421	15.21	AT3G45310	AT3G45310	Thiol protease aleurain-like
PGSC0003DMT400079355	3.573	4.662	10.89	5.173	13.509	0.662	AT2G10940	AT2G10940	At2g10940/F15K19.1
PGSC0003DMT400063396	3.63	3.659	2.785	11.097	6.03	4.994	AT1G13940	AT1G13940	F16A14.15
PGSC0003DMT400087996	0	0	0	0	0	0	Not found	Not found	Not found
PGSC0003DMT400051651	0	0.896	0.441	0.949	0.13	0	AT4G14720	PPD2	TIFY domain/Divergent CCT motif family protein
PGSC0003DMT400010432	0.766	0.521	2.132	1.048	5.618	2.968	AT5G23100	AT5G23100	At5g23100
PGSC0003DMT400045724	42.509	19.882	8.51	11.157	8.739	2.573	AT1G05300	ZIP5	Zinc transporter 5
PGSC0003DMT400060919	44.961	34.098	33.829	19.198	13.144	9.095	AT3G56740	RBL20	Rhomboid-like protein 20
PGSC0003DMT400014213	4.406	2.435	3.327	2.651	2.026	2.357	AT2G21300	KIN7E	Kinesin-like protein KIN-7E
PGSC0003DMT400093788	0	0	0	0	0	0	Not found	Not found	Not found
PGSC0003DMT400057399	0	0	0	0	5.418	5.605	AT5G41761	AT5G41761	Putative uncharacterized protein
PGSC0003DMT400017877	2.682	1.945	1.103	2.918	2.603	4.267	AT2G04620	AT2G04620	Metal tolerance protein 12
PGSC0003DMT400004846	0	0	0	0	0	0	AT3G48180	AT3G48180	At3g48180
PGSC0003DMT400092583	0	0	0	0	0	0	Not found	Not found	Not found
PGSC0003DMT400083126	12.749	11.07	11.8	15.291	7.078	13.006	AT5G62640	ELF5	Proline-rich family protein
PGSC0003DMT400031715	0.134	0.911	2.224	1.81	1.566	1.694	AT3G59140	ABCC10	ABC transporter C family member 10
PGSC0003DMT400024512	6.274	4.685	2.647	6.37	7.549	5.592	AT1G78100	AT1G78100	AUF1
PGSC0003DMT400010491	10.584	7.38	6.838	12.927	12.59	30.305	AT5G20600	AT5G20600	AT5g20600/F7C8_190
PGSC0003DMT400066570	0	0	0	0	0	0.102	AT2G15480	UGT73B5	Glycosyltransferase
PGSC0003DMT400084715	0	0	0	0	0	0	AT1G55850	CSLE1	Cellulose synthase-like protein E1
PGSC0003DMT400036467	0.556	1.837	2.371	1.632	2.556	2.025	AT3G14470	RPPL1	Putative disease resistance RPP13-like protein 1
PGSC0003DMT400007783	5.919	7.87	7.628	8.743	2.827	3.108	AT5G22050	AT5G22050	Protein kinase superfamily protein
PGSC0003DMT400062584	0	0	0	0	0	0	AT4G26180	COAC2	Mitochondrial carrier protein CoAc2
PGSC0003DMT400066891	0	0	0	0	0	0	Not found	Not found	Not found
PGSC0003DMT400080089	0	0	0	0	0	0	Not found	Not found	Not found
PGSC0003DMT400033395	0	0.191	0	0.267	0	0.293	AT5G60860	RABA1F	Ras-related protein RABA1f
PGSC0003DMT400007810	0.651	4.792	1.562	0	1.672	4.242	AT3G14470	RPPL1	Putative disease resistance RPP13-like protein 1
PGSC0003DMT400068304	0	0	1.167	0	1.154	0.548	AT5G15890	TBL21	Protein trichome birefringence-like 21
PGSC0003DMT400001683	0	0.245	0.533	0.326	0	0	AT5G11280	AT5G11280	Tail fiber
PGSC0003DMT400091881	0	0	0	0	0	0	Not found	Not found	Not found
PGSC0003DMT400086797	0	0	0	0	0	0	Not found	Not found	Not found
PGSC0003DMT400092589	0	0	0	0	0	0	AT5G60770	NRT2.4	High affinity nitrate transporter 2.4
PGSC0003DMT400078678	2.634	4.471	3.308	10.326	4.122	2.968	AT2G22720	AT2G22720	SPT2 chromatin protein
PGSC0003DMT400000313	0	0	0	0	0	0	Not found	Not found	Not found
PGSC0003DMT400053251	23.122	12.471	5.487	8.14	9.822	6.662	AT5G20120	AT5G20120	At5g20120
PGSC0003DMT400031254	0.057	2.197	3.419	1.325	0.318	0.892	AT3G26050	AT3G26050	TPX2 (Targeting protein for Xklp2) protein family
PGSC0003DMT400091189	0	0	0	0	0	0	AT3G13220	ABCG26	ABC transporter G family member 26
PGSC0003DMT400078972	5.182	27.009	93.667	19.049	2.803	9.745	Not found	Not found	Not found
PGSC0003DMT400060400	1.36	2.312	4.264	2.611	4.758	2.357	AT3G26040	AT3G26040	HXXXD-type acyl-transferase family protein
PGSC0003DMT400068444	0	0	0	0	0	0	AT5G01740	AT5G01740	AT5g01740/T20L15_10
PGSC0003DMT400013136	0	0	0	0	0	0	AT5G60440	AGL62	Agamous-like MADS-box protein AGL62
PGSC0003DMT400045308	38.036	25.111	26.018	18.673	25.934	18.828	AT1G77610	UDP-GALT1	UDP-galactose transporter 1
PGSC0003DMT400028555	0	0.245	0	0	0	0	AT3G48310	CYP71A22	Cytochrome P450 71A22
PGSC0003DMT400093835	0	0	0	0	0	0	AT4G25930	AT4G25930	Putative uncharacterized protein
PGSC0003DMT400038865	0	0	0	0	0	0	AT3G32030	TPS30	Terpenoid synthase 30
PGSC0003DMT400001913	1.255	2.71	1.434	0.316	30.716	21.847	AT1G19400	AT1G19400	Erythronate-4-phosphate dehydrogenase family protein
PGSC0003DMT400008406	0	0	0	0	0	0	Not found	Not found	Not found
PGSC0003DMT400057707	0	0	0	0	0	0	AT4G28240	AT4G28240	AT4g28240/F26K10_120
PGSC0003DMT400051184	56.733	17.355	12.839	0.089	2.791	0.586	AT2G46370	JAR1	Auxin-responsive GH3 family protein
PGSC0003DMT400032052	1.628	0.949	1.241	0.821	0.565	0.268	AT1G14570	PUX7	Plant UBX domain-containing protein 7
PGSC0003DMT400078386	22.682	15.618	10.578	10.187	7.938	12.815	AT5G13890	AT5G13890	At5g13890
PGSC0003DMT400011739	19.435	11.774	12.058	11.631	8.621	9.669	AT1G48110	ECT7	evolutionarily conserved C-terminal region 7
PGSC0003DMT400034860	132.489	184.456	376.194	197.771	225.079	104.597	AT4G14420	AT4G14420	AT4g14420/dl3250c
PGSC0003DMT400085770	0	0	0	0	0	0	Not found	Not found	Not found
PGSC0003DMT400058570	15.757	17.547	9.622	3.531	4.475	5.35	AT4G22990	AT4G22990	Major Facilitator Superfamily with SPX (SYG1/Pho81/XPR1) domain-containing protein
PGSC0003DMT400032442	0.651	0.926	1.103	4.49	5.606	2.688	AT4G27190	AT4G27190	Disease resistance protein At4g27190
PGSC0003DMT400029881	0	0	0	0	0	0	AT2G39350	ABCG1	ABC transporter G family member 1
PGSC0003DMT400022983	0	0	0	0	0	0	AT2G37710	LECRK41	L-type lectin-domain containing receptor kinase IV.1
PGSC0003DMT400018852	150.554	176.8	173.834	117.638	214.75	145.284	AT3G22110	PAC1	Proteasome subunit alpha type-4-A
PGSC0003DMT400064292	38.438	29.283	33.388	9.465	20.304	14.255	AT4G34265	AT4G34265	unknown protein; FUNCTIONS IN: molecular_function unknown; INVOLVED IN: biological_process unknown; LOCATED IN: chloroplast; EXPRESSED IN: 22 plant structures; EXPRESSED DURING: 13 growth stages; BEST Arabidopsis thaliana protein match is: unknown p /.../ (TAIR:AT2G15000.3); Ha.
PGSC0003DMT400041605	11.101	11.537	9.788	8.644	13.65	12.866	AT5G65520	AT5G65520	Tetratricopeptide repeat (TPR)-like superfamily protein
PGSC0003DMT400035324	178.533	122.154	150.389	145.965	200.381	272.67	AT4G33250	TIF3K1	Eukaryotic translation initiation factor 3 subunit K
PGSC0003DMT400085930	0	0	0	0	0	0	AT5G60440	AGL62	Agamous-like MADS-box protein AGL62
PGSC0003DMT400061921	8.458	13.604	11.975	8.842	10.494	7.006	AT1G43620	UGT80B1	UGT80B1
PGSC0003DMT400005836	0.785	1.095	4.779	5.944	0	0	AT5G47220	ERF2	ERF2
PGSC0003DMT400070749	0	3.912	4.347	0.959	0.212	0.255	AT2G44190	EDE1	Protein ENDOSPERM DEFECTIVE 1
PGSC0003DMT400078812	0	0	0	0	0	0	AT3G26040	AT3G26040	HXXXD-type acyl-transferase family protein
PGSC0003DMT400003403	0.374	0.628	0.175	0.218	0.624	0.484	AT5G19790	RAP2-11	Ethylene-responsive transcription factor RAP2-11
PGSC0003DMT400097675	0	0	0	0	0	0	Not found	Not found	Not found
PGSC0003DMT400096892	0	0	0	0	0	0	Not found	Not found	Not found
PGSC0003DMT400019410	0	0	0	0	0	0	AT1G07900	LBD1	LBD1
PGSC0003DMT400089450	3357.38	2216.09	3885.57	476.942	363.075	1716.84	Not found	Not found	Not found
PGSC0003DMT400012257	55.459	60.411	20.724	71.835	48.17	117.578	AT4G16563	AT4G16563	Probable aspartyl protease At4g16563
PGSC0003DMT400011555	2.759	5.504	10.854	8.179	8.244	8.102	AT2G31580	THG1	tRNA(His) guanylyltransferase 1
PGSC0003DMT400089609	0	0	0	0	0	0	Not found	Not found	Not found
PGSC0003DMT400004477	0.239	0.544	0.46	0.742	1.166	0.624	AT5G27460	AT5G27460	Pentatricopeptide repeat-containing protein At5g27460
PGSC0003DMT400092357	0	0	0	0	0	0	Not found	Not found	Not found
PGSC0003DMT400072202	0.374	1.592	1.277	0.435	0	0	AT4G39490	CYP96A10	CYP96A10
PGSC0003DMT400078735	27.232	21.283	31.743	29.345	21.176	25.363	AT5G17380	HACL	2-hydroxyacyl-CoA lyase
PGSC0003DMT400003548	2.184	2.45	0.983	7.042	4.099	14.853	AT2G37440	IP5P8	Type I inositol polyphosphate 5-phosphatase 8
PGSC0003DMT400003282	0	0	0.404	0.504	0	0.484	Not found	Not found	Not found
PGSC0003DMT400046634	17.165	16.544	12.738	11.137	14.298	16.611	AT5G52820	NLE1	NLE
PGSC0003DMT400018769	1.954	0	0	0	0	0	AT3G62190	AT3G62190	AT3g62190/T17J13_150
PGSC0003DMT400087430	0	0	0	0	0	0	AT5G08005	AT5G08005	Flavonoid protein
PGSC0003DMT400089498	0	0	0	0	0	0	Not found	Not found	Not found
PGSC0003DMT400086154	0	0	0	0	0	0	Not found	Not found	Not found
PGSC0003DMT400075763	0.105	0.475	0.312	0.307	0.212	0.242	AT1G58390	AT1G58390	Probable disease resistance protein At1g58390
PGSC0003DMT400081212	79.051	17.868	0.864	0.356	2.403	0.204	AT5G50790	SWEET10	Bidirectional sugar transporter SWEET10
PGSC0003DMT400071036	0.479	0.276	0.45	0.554	1.614	0.624	AT1G43790	TED6	At1g43790
PGSC0003DMT400079604	0.757	0.314	0.34	0	0	0	AT5G52200	I-2	Protein phosphatase inhibitor 2
PGSC0003DMT400033876	7.04	8.192	1.875	3.383	2.638	2.331	AT4G34280	AT4G34280	At4g34280
PGSC0003DMT400054276	0.814	0	0	1.167	0	0	AT3G26330	CYP71B37	Cytochrome P450 71B37
PGSC0003DMT400030302	0	0	0	0	0	0	AT3G09270	GSTU8	Glutathione S-transferase U8
PGSC0003DMT400068302	13.132	7.679	1.783	2.71	7.066	0.586	AT5G15900	TBL19	TRICHOME BIREFRINGENCE-LIKE 19
PGSC0003DMT400090986	0	0	0	0	0	0	Not found	Not found	Not found
PGSC0003DMT400050184	6.236	7.036	5.211	6.548	10.352	12.981	AT2G22590	UGT91A1	UDP-glycosyltransferase 91A1
PGSC0003DMT400062212	0	0	0	0	0	0	AT4G24820	RPN7	26S proteasome non-ATPase regulatory subunit 6 homolog
PGSC0003DMT400062222	47.749	49.425	43.295	39.622	71.96	88.342	AT3G59840	AT3G59840	Allyl alcohol dehydrogenase-like protein
PGSC0003DMT400080371	0	0	0	0	0	0	AT3G23880	AT3G23880	F-box/kelch-repeat protein At3g23880
PGSC0003DMT400043426	6.398	5.933	4.136	4.144	4.982	2.217	AT4G13690	AT4G13690	RNA-binding protein
PGSC0003DMT400005206	6.465	9.133	7.361	6.785	9.186	1.338	AT1G09920	AT1G09920	Expressed protein
PGSC0003DMT400016360	0.747	2.519	5.45	15.113	0.695	0	AT5G65640	BHLH93	Transcription factor bHLH93
PGSC0003DMT400006105	0	0.306	0	0	0	0	Not found	Not found	Not found
PGSC0003DMT400071749	1.331	0.314	0.046	0.495	1.19	2.357	AT5G10180	SULTR2;1	Sulfate transporter 2.1
PGSC0003DMT400047428	0.556	2.366	11.598	16.25	63.351	84.202	AT2G03090	EXPA15	Expansin-A15
PGSC0003DMT400012598	5.737	6.316	7.747	4.184	4.64	4.509	AT3G49720	CGR2	Probable pectin methylesterase CGR2
PGSC0003DMT400014565	0.134	0	0.257	2.354	0.306	0	AT1G74070	CYP26-2	Peptidyl-prolyl cis-trans isomerase CYP26-2, chloroplastic
PGSC0003DMT400094644	0	0	0	0	0	0	Not found	Not found	Not found
PGSC0003DMT400061873	84.319	47.932	29.4	29.078	46.085	36.764	AT5G56550	OXS3	Emb
PGSC0003DMT400020938	24.827	16.077	19.015	22.056	29.797	27.171	AT5G60550	GRIK2	Serine/threonine-protein kinase GRIK2
PGSC0003DMT400095770	0	0	0	0	0	0	Not found	Not found	Not found
PGSC0003DMT400033700	1.13	0.919	0	2.473	0	0	Not found	Not found	Not found
PGSC0003DMT400089206	0	0	0	0	0	0	Not found	Not found	Not found
PGSC0003DMT400067474	48.256	22.837	9.429	6.122	0.648	1.35	AT5G47240	atnudt8	nudix hydrolase homolog 8
PGSC0003DMT400047535	0	0	0	0	0	0	AT2G14900	GASA7	Gibberellin-regulated protein 7
PGSC0003DMT400069753	22.902	10.136	9.916	12.047	12.743	5.592	AT5G58900	AT5G58900	Homeodomain-like transcriptional regulator
PGSC0003DMT400085085	0	0	0	0	0	0	Not found	Not found	Not found
PGSC0003DMT400069902	5.335	3.828	3.786	4.757	1.684	2.471	AT2G40070	AT2G40070	At2g40070
PGSC0003DMT400006825	0	0	0	0	0	0	Not found	Not found	Not found
PGSC0003DMT400031004	11.456	10.611	13.749	25.162	23.19	25.796	AT3G03490	PEX19-1	Peroxisome biogenesis protein 19-1
PGSC0003DMT400078241	1.571	1.99	2.187	2.028	2.85	3.567	AT5G58530	AT5G58530	At5g58530
PGSC0003DMT400039889	0	0	0	0	0	0	AT5G67320	HOS15	HOS15
PGSC0003DMT400093046	0	0	0	0	0	0	Not found	Not found	Not found
PGSC0003DMT400002209	0	0	0	6.389	6.843	7.796	AT2G38780	AT2G38780	unknown protein; FUNCTIONS IN: molecular_function unknown; INVOLVED IN: biological_process unknown; LOCATED IN: chloroplast; EXPRESSED IN: 21 plant structures; EXPRESSED DURING: 13 growth stages; Ha.
PGSC0003DMT400071759	0	0	0	39.691	0	0	Not found	Not found	Not found
PGSC0003DMT400078623	50.095	37.612	37.303	29.988	15.782	34.955	AT1G71080	AT1G71080	At1g71080/F23N20_7
PGSC0003DMT400056565	0.709	0.452	0.248	0.208	0	0	AT5G20050	AT5G20050	Probable receptor-like protein kinase At5g20050
PGSC0003DMT400004346	21.858	13.329	9.282	23.381	14.745	38.56	AT5G23590	AT5G23590	At5g23590
PGSC0003DMT400000176	8.841	21.26	19.851	5.39	5.382	1.605	AT4G23470	AT4G23470	PLAC8 family protein
PGSC0003DMT400075780	4.013	5.696	5.533	0.86	3.062	0	AT2G01818	AT2G01818	PLATZ transcription factor family protein
PGSC0003DMT400035841	3.276	2.297	1.379	4.025	0.883	1.07	AT3G57700	AT3G57700	Protein kinase superfamily protein
PGSC0003DMT400095967	0	0	0	0	0	0	Not found	Not found	Not found
PGSC0003DMT400086883	0	0	0	0	0	0	Not found	Not found	Not found
PGSC0003DMT400086001	0	0	0	0	0	0	Not found	Not found	Not found
PGSC0003DMT400091254	0	0	0	0	0	0	Not found	Not found	Not found
PGSC0003DMT400078324	2.098	3.376	0	0	0	0	AT2G01440	RECG	ATP-dependent DNA helicase homolog RECG, chloroplastic
PGSC0003DMT400042074	6.734	20.035	8.988	20.473	29.585	25.082	AT5G43700	IAA4	IAA4
PGSC0003DMT400005909	0	0	0	0	0	0	Not found	Not found	Not found
PGSC0003DMT400064893	71.082	101.009	114.933	92.556	119.458	110.724	AT2G05830	AT2G05830	Methylthioribose-1-phosphate isomerase
PGSC0003DMT400037304	3.285	1.914	3.483	0.574	0.565	0.981	AT3G15160	AT3G15160	AP-5 complex subunit zeta-1
PGSC0003DMT400041938	0	0	0	0	0	0	AT1G05450	AT1G05450	Bifunctional inhibitor/lipid-transfer protein/seed storage 2S albumin superfamily protein
PGSC0003DMT400018368	0.038	0.145	0.101	0.04	0.118	0	AT5G15400	PUB1	Probable ubiquitin conjugation factor E4
PGSC0003DMT400026499	7.51	6.607	11.332	8.09	6.466	4.675	AT4G18550	AT4G18550	alpha/beta-Hydrolases superfamily protein
PGSC0003DMT400005877	0	0.903	1.443	1.226	0.601	0	AT5G43830	AT5G43830	Aluminum induced protein with YGL and LRDR motifs
PGSC0003DMT400094424	0	0	0	0	0	0	AT2G45680	TCP9	Transcription factor TCP9
PGSC0003DMT400028528	0	0	0	0	0	0	Not found	Not found	Not found
PGSC0003DMT400012538	6.964	1.945	1.507	1.503	3.675	12.446	AT1G72510	AT1G72510	At1g72510
PGSC0003DMT400069029	0	0.398	0	0	0	0	AT3G49010	RPL13B	60S ribosomal protein L13-1
PGSC0003DMT400012211	0	0	0	0	0	0	AT4G22620	AT4G22620	Auxin-responsive family protein
PGSC0003DMT400034527	0.268	0.299	0.744	0.91	1.284	0.917	AT3G06240	AT3G06240	F-box/kelch-repeat protein At3g06240
PGSC0003DMT400091460	0	0	0	0	0	0	AT1G43760	AT1G43760	DNAse I-like superfamily protein
PGSC0003DMT400003061	0.872	1.095	1.176	2.473	1.449	1.134	AT2G03480	QUL2	Probable methyltransferase PMT5
PGSC0003DMT400053133	0	0.322	0.055	0.574	0.071	0	AT5G65160	TPR14	At5g65160
PGSC0003DMT400060691	0	0	0	0	0	0	Not found	Not found	Not found
PGSC0003DMT400051907	0	0	0	0	0	0	Not found	Not found	Not found
PGSC0003DMT400076273	0.22	0	0	0	0	0	AT1G04760	VAMP726	Putative vesicle-associated membrane protein 726
PGSC0003DMT400085305	0	0	0	0	0	0	Not found	Not found	Not found
PGSC0003DMT400096605	0	0	0	0	0	0	AT3G12420	AT3G12420	Polynucleotidyl transferase, ribonuclease H-like superfamily protein
PGSC0003DMT400091790	0	0.084	0	0	0	0.127	AT5G03720	HSFA3	HSFA3
PGSC0003DMT400076996	0	0	0	0	0	0	Not found	Not found	Not found
PGSC0003DMT400032915	0	0	0	0	0	0	Not found	Not found	Not found
PGSC0003DMT400061095	9.636	11.392	9.365	14.371	13.944	18.535	AT1G22930	AT1G22930	T-complex protein 11
PGSC0003DMT400031636	0	0.191	0.322	0.069	0.059	0	AT4G10890	AT4G10890	unknown protein; CONTAINS InterPro DOMAIN/s: Protein of unknown function DUF2439 (InterPro:IPR018838); BEST Arabidopsis thaliana protein match is: unknown protein (TAIR:AT1G43722.1); Ha.
PGSC0003DMT400001322	80.287	27.247	20.347	54.606	80.275	60.279	AT3G01470	HAT5	HD-ZIP-1
PGSC0003DMT400086508	0	0	0	0	0	0	Not found	Not found	Not found
PGSC0003DMT400023277	14.444	10.641	10.33	12.61	10.694	18.063	AT2G47330	RH24	DEAD-box ATP-dependent RNA helicase 24
PGSC0003DMT400022679	0	0	2.095	5.054	14.121	19.108	AT1G70830	MLP28	MLP-like protein 28
PGSC0003DMT400002403	7.941	6.615	15.026	23.737	27.347	28.407	AT4G08280	AT4G08280	Glutaredoxin-like protein
[truncated: 37,031 more rows]

## Sheet: Table S4
Table S4. 1kb Promoter analysis of anthocyanin biosynthesis pathway genes
Gene information			Motif analysis
Anthocyanin biosynthesis step	Potato gene ID	Symbol	G-box	W-box
General flavonoid biosynthesis	PGSC0003DMT400049886	PAL1	X	O
General flavonoid biosynthesis	PGSC0003DMT400055489	PAL1	X	X
General flavonoid biosynthesis	PGSC0003DMT400055531	PAL1	X	O
General flavonoid biosynthesis	PGSC0003DMT400055488	PAL1	X	O
General flavonoid biosynthesis	PGSC0003DMT400080548	PAL1	O	O
General flavonoid biosynthesis	PGSC0003DMT400080765	PAL1	X	X
General flavonoid biosynthesis	PGSC0003DMT400060308	PAL2	O	O
General flavonoid biosynthesis	PGSC0003DMT400055529	PAL2	X	X
General flavonoid biosynthesis	PGSC0003DMT400078288	CYP73A5	X	O
General flavonoid biosynthesis	PGSC0003DMT400078290	CYP73A5	X	X
General flavonoid biosynthesis	PGSC0003DMT400035590	CYP73A5	X	O
Early anthocyanin biosynthesis	PGSC0003DMT400022254	CHS	X	O
Early anthocyanin biosynthesis	PGSC0003DMT400076178	CHS	O	O
Early anthocyanin biosynthesis	PGSC0003DMT400049165	CHS	O	O
Early anthocyanin biosynthesis	PGSC0003DMT400030430	CHI3	X	O
Early anthocyanin biosynthesis	PGSC0003DMT400009175	F3H	O	O
Early anthocyanin biosynthesis	PGSC0003DMT400036399	CYP75B1	X	O
Early anthocyanin biosynthesis	PGSC0003DMT400014232	CYP75B1	X	X
Early anthocyanin biosynthesis	PGSC0003DMT400036391	CYP75B1	X	O
Early anthocyanin biosynthesis	PGSC0003DMT400012312	CYP75B1	X	X
Early anthocyanin biosynthesis	PGSC0003DMT400019772	CYP75B1	X	O
Early anthocyanin biosynthesis	PGSC0003DMT400058930	CYP75B1	X	O
Early anthocyanin biosynthesis	PGSC0003DMT400058927	CYP75B1	X	X
Early anthocyanin biosynthesis	PGSC0003DMT400001124	CYP75B1	X	X
Early anthocyanin biosynthesis	PGSC0003DMT400033701	CYP75B1	X	O
Early anthocyanin biosynthesis	PGSC0003DMT400046535	CYP75B1	X	X
Early anthocyanin biosynthesis	PGSC0003DMT400016302	CYP75B1	X	X
Early anthocyanin biosynthesis	PGSC0003DMT400016296	CYP75B1	X	X
Early anthocyanin biosynthesis	PGSC0003DMT400063351	CYP75B1	X	O
Early anthocyanin biosynthesis	PGSC0003DMT400016263	CYP75B1	X	O
Early anthocyanin biosynthesis	PGSC0003DMT400036189	CYP75B1	X	O
Late anthocyanin biosynthesis	PGSC0003DMT400009287	DFRA	O	X
Late anthocyanin biosynthesis	PGSC0003DMT400020600	A3G2XYLT	X	O
Late anthocyanin biosynthesis	PGSC0003DMT400020601	A3G2XYLT	X	O
Late anthocyanin biosynthesis	PGSC0003DMT400028653	UGT76E1	X	O
Late anthocyanin biosynthesis	PGSC0003DMT400079148	UGT85A5	X	X
Late anthocyanin biosynthesis	PGSC0003DMT400059655	UGT85A2	X	O
Late anthocyanin biosynthesis	PGSC0003DMT400069773	UGT85A2	X	O
Late anthocyanin biosynthesis	PGSC0003DMT400022063	UGT85A2	X	O
Late anthocyanin biosynthesis	PGSC0003DMT400028037	UGT85A2	X	O
Late anthocyanin biosynthesis	PGSC0003DMT400059654	UGT85A2	X	X
Late anthocyanin biosynthesis	PGSC0003DMT400069771	UGT85A2	X	X
Late anthocyanin biosynthesis	PGSC0003DMT400079150	UGT85A1	X	O
Late anthocyanin biosynthesis	PGSC0003DMT400076692	UGT85A1	X	O
Late anthocyanin biosynthesis	PGSC0003DMT400078644	UGT85A1	X	X
Late anthocyanin biosynthesis	PGSC0003DMT400079203	UGT85A3	X	O
Late anthocyanin biosynthesis	PGSC0003DMT400032684	UGT85A3	X	X
Late anthocyanin biosynthesis	PGSC0003DMT400045825	UGT85A3	O	O
Late anthocyanin biosynthesis	PGSC0003DMT400028655	UGT76E2	X	O
Late anthocyanin biosynthesis	PGSC0003DMT400028656	UGT76E11	X	O
Late anthocyanin biosynthesis	PGSC0003DMT400028648	UGT76E11	O	X
Late anthocyanin biosynthesis	PGSC0003DMT400028769	UGT76E11	X	O
Late anthocyanin biosynthesis	PGSC0003DMT400055543	UGT86A1	X	O
Late anthocyanin biosynthesis	PGSC0003DMT400060022	UGT86A1	O	X
Late anthocyanin biosynthesis	PGSC0003DMT400055512	UGT86A1	O	O
Late anthocyanin biosynthesis	PGSC0003DMT400073799	UGT86A1	X	X
Late anthocyanin biosynthesis	PGSC0003DMT400080529	UGT86A1	X	O
Late anthocyanin biosynthesis	PGSC0003DMT400055511	UGT86A1	O	O
Late anthocyanin biosynthesis	PGSC0003DMT400056076	UGT85A7	X	O
Late anthocyanin biosynthesis	PGSC0003DMT400056074	UGT85A7	X	O
Late anthocyanin biosynthesis	PGSC0003DMT400047460	UGT85A7	X	O
Late anthocyanin biosynthesis	PGSC0003DMT400056084	UGT85A7	X	O
Late anthocyanin biosynthesis	PGSC0003DMT400032758	UGT85A7	X	X
Late anthocyanin biosynthesis	PGSC0003DMT400043219	UGT76B1	O	X
Late anthocyanin biosynthesis	PGSC0003DMT400075868	UGT76B1	O	O
Late anthocyanin biosynthesis	PGSC0003DMT400055856	UGT76B1	X	O
Late anthocyanin biosynthesis	PGSC0003DMT400055845	UGT76B1	X	X
Late anthocyanin biosynthesis	PGSC0003DMT400055842	UGT76B1	X	O
Late anthocyanin biosynthesis	PGSC0003DMT400075463	UGT74E2	X	X
Late anthocyanin biosynthesis	PGSC0003DMT400075461	UGT74E2	X	O
Late anthocyanin biosynthesis	PGSC0003DMT400025914	UGT74E2	O	O
Late anthocyanin biosynthesis	PGSC0003DMT400028650	UGT76E3	X	O
Late anthocyanin biosynthesis	PGSC0003DMT400085799	UGT74D1	X	O
Late anthocyanin biosynthesis	PGSC0003DMT400024615	UGT74D1	O	X
Late anthocyanin biosynthesis	PGSC0003DMT400069232	UGT73C2	X	X
Late anthocyanin biosynthesis	PGSC0003DMT400086118	UGT73C2	X	X
Late anthocyanin biosynthesis	PGSC0003DMT400001149	UGT73C4	X	O
Late anthocyanin biosynthesis	PGSC0003DMT400070214	UGT73C4	X	O
Late anthocyanin biosynthesis	PGSC0003DMT400094581	UGT73C4	X	O
Late anthocyanin biosynthesis	PGSC0003DMT400001148	UGT73C4	O	O
Late anthocyanin biosynthesis	PGSC0003DMT400024622	UGT74F1	X	O
Late anthocyanin biosynthesis	PGSC0003DMT400069229	UGT73C3	O	O
Late anthocyanin biosynthesis	PGSC0003DMT400044114	UGT73C3	X	X
Late anthocyanin biosynthesis	PGSC0003DMT400069231	UGT73C3	X	X
Late anthocyanin biosynthesis	PGSC0003DMT400072673	UGT73C3	O	O
Late anthocyanin biosynthesis	PGSC0003DMT400045362	UGT73C3	X	O
Late anthocyanin biosynthesis	PGSC0003DMT400073709	UGT73C3	O	O
Late anthocyanin biosynthesis	PGSC0003DMT400075849	UGT73C3	X	O
Late anthocyanin biosynthesis	PGSC0003DMT400067684	UGT74F2	X	X
Late anthocyanin biosynthesis	PGSC0003DMT400025913	UGT74F2	O	O
Late anthocyanin biosynthesis	PGSC0003DMT400024628	UGT74F2	X	O
Late anthocyanin biosynthesis	PGSC0003DMT400055959	UGT74F2	X	O
Late anthocyanin biosynthesis	PGSC0003DMT400020260	UGT73B4	X	X
Late anthocyanin biosynthesis	PGSC0003DMT400089882	UGT73B4	X	O
Late anthocyanin biosynthesis	PGSC0003DMT400033053	UGT73B4	O	O
Late anthocyanin biosynthesis	PGSC0003DMT400033059	UGT73B4	X	X
Late anthocyanin biosynthesis	PGSC0003DMT400086002	UGT73B4	X	O
Late anthocyanin biosynthesis	PGSC0003DMT400072824	UGT73B4	X	O
Late anthocyanin biosynthesis	PGSC0003DMT400033101	UGT73B4	X	O
Late anthocyanin biosynthesis	PGSC0003DMT400075851	UGT73B4	X	X
Late anthocyanin biosynthesis	PGSC0003DMT400030670	UGT73B4	X	X
Late anthocyanin biosynthesis	PGSC0003DMT400061003	UGT73B4	O	O
Late anthocyanin biosynthesis	PGSC0003DMT400020468	UGT73B4	X	O
Late anthocyanin biosynthesis	PGSC0003DMT400015281	UGT73B4	O	O
Late anthocyanin biosynthesis	PGSC0003DMT400020466	UGT73B2	O	X
Late anthocyanin biosynthesis	PGSC0003DMT400016590	3AT1	X	O
Late anthocyanin biosynthesis	PGSC0003DMT400068486	PMAT2	X	O
Late anthocyanin biosynthesis	PGSC0003DMT400068489	PMAT2	O	O
Late anthocyanin biosynthesis	PGSC0003DMT400068490	AT3G29635	O	O
Late anthocyanin biosynthesis	PGSC0003DMT400026230	DCR	X	O
Late anthocyanin biosynthesis	PGSC0003DMT400075303	AT5G38130	X	O
Late anthocyanin biosynthesis	PGSC0003DMT400084781	AT5G42830	X	O
Late anthocyanin biosynthesis	PGSC0003DMT400020526	AT5G42830	X	O
Late anthocyanin biosynthesis	PGSC0003DMT400066504	AT5G67150	X	O
Late anthocyanin biosynthesis	PGSC0003DMT400066505	AT5G67150	X	O
Late anthocyanin biosynthesis	PGSC0003DMT400081182	HHT1	X	O
Late anthocyanin biosynthesis	PGSC0003DMT400034258	AT1G24430	X	O
Late anthocyanin biosynthesis	PGSC0003DMT400092870	AT1G24430	X	X
Late anthocyanin biosynthesis	PGSC0003DMT400030107	AT1G24430	X	O
Late anthocyanin biosynthesis	PGSC0003DMT400093404	AT1G24430	X	O
Late anthocyanin biosynthesis	PGSC0003DMT400048130	HST	X	X
Late anthocyanin biosynthesis	PGSC0003DMT400029079	HST	X	O
Late anthocyanin biosynthesis	PGSC0003DMT400036695	HST	X	O
Late anthocyanin biosynthesis	PGSC0003DMT400048126	HST	O	X
Late anthocyanin biosynthesis	PGSC0003DMT400010938	AT1G28680	X	O
Late anthocyanin biosynthesis	PGSC0003DMT400086558	AT3G26040	X	X
Late anthocyanin biosynthesis	PGSC0003DMT400060400	AT3G26040	X	O
Late anthocyanin biosynthesis	PGSC0003DMT400011357	AT3G26040	X	O
Late anthocyanin biosynthesis	PGSC0003DMT400075234	AT3G26040	X	X
Late anthocyanin biosynthesis	PGSC0003DMT400034333	AT3G26040	X	O
Late anthocyanin biosynthesis	PGSC0003DMT400020180	AT3G26040	X	O
Late anthocyanin biosynthesis	PGSC0003DMT400020175	AT3G26040	X	O
Late anthocyanin biosynthesis	PGSC0003DMT400041528	AT3G26040	X	X
Late anthocyanin biosynthesis	PGSC0003DMT400036505	AT3G26040	X	O
Late anthocyanin biosynthesis	PGSC0003DMT400034254	AT3G26040	X	O
Late anthocyanin biosynthesis	PGSC0003DMT400046320	AT3G26040	X	O
Late anthocyanin biosynthesis	PGSC0003DMT400046325	AT3G26040	X	O
Late anthocyanin biosynthesis	PGSC0003DMT400018478	AT3G26040	X	O
Late anthocyanin biosynthesis	PGSC0003DMT400075236	AT3G26040	X	X
Late anthocyanin biosynthesis	PGSC0003DMT400042163	AT3G26040	X	O
Late anthocyanin biosynthesis	PGSC0003DMT400064904	AT3G26040	X	X
Late anthocyanin biosynthesis	PGSC0003DMT400020597	UGT79B6	X	O
Late anthocyanin biosynthesis	PGSC0003DMT400020599	UGT79B6	X	X
Late anthocyanin biosynthesis	PGSC0003DMT400062562	UGT79B6	X	O
Late anthocyanin biosynthesis	PGSC0003DMT400030503	UGT79B6	X	O
Late anthocyanin biosynthesis	PGSC0003DMT400020604	UGT79B6	X	X
Late anthocyanin biosynthesis	PGSC0003DMT400055540	UGT79B6	X	O
Late anthocyanin biosynthesis	PGSC0003DMT400035859	UGT79B3	O	O
Late anthocyanin biosynthesis	PGSC0003DMT400058739	UGT79B3	X	X
Late anthocyanin biosynthesis	PGSC0003DMT400030871	UGT79B3	O	O
Late anthocyanin biosynthesis	PGSC0003DMT400021173	UGT79B2	O	X
Late anthocyanin biosynthesis	PGSC0003DMT400029916	UGT79B8	X	O
Late anthocyanin biosynthesis	PGSC0003DMT400000307	UGT91C1	X	X
Late anthocyanin biosynthesis	PGSC0003DMT400074911	UGT91C1	X	X
Late anthocyanin biosynthesis	PGSC0003DMT400088646	UGT91C1	X	X
Late anthocyanin biosynthesis	PGSC0003DMT400093258	UGT91C1	X	O
Late anthocyanin biosynthesis	PGSC0003DMT400041600	UGT91C1	X	O
Late anthocyanin biosynthesis	PGSC0003DMT400085101	UGT91C1	X	X
Late anthocyanin biosynthesis	PGSC0003DMT400044262	UGT91C1	X	X
Late anthocyanin biosynthesis	PGSC0003DMT400054403	UGT91C1	X	O
Late anthocyanin biosynthesis	PGSC0003DMT400050184	UGT91A1	X	O
Late anthocyanin biosynthesis	PGSC0003DMT400041599	UGT91A1	O	O
Late anthocyanin biosynthesis	PGSC0003DMT400041752	UGT91A1	O	X
Late anthocyanin biosynthesis	PGSC0003DMT400049125	UGT91A1	X	X
Late anthocyanin biosynthesis	PGSC0003DMT400041756	UGT91A1	X	O
Late anthocyanin biosynthesis	PGSC0003DMT400041593	UGT91A1	X	O
Late anthocyanin biosynthesis	PGSC0003DMT400080759	UGT91A1	X	O
Late anthocyanin biosynthesis	PGSC0003DMT400041754	UGT91A1	X	O
Late anthocyanin biosynthesis	PGSC0003DMT400041753	UGT91A1	X	X
Late anthocyanin biosynthesis	PGSC0003DMT400041595	UGT91A1	X	X
Late anthocyanin biosynthesis	PGSC0003DMT400041755	UGT91A1	X	O
Late anthocyanin biosynthesis	PGSC0003DMT400041594	UGT91A1	X	O
Late anthocyanin biosynthesis	PGSC0003DMT400041757	UGT91A1	X	X
Late anthocyanin biosynthesis	PGSC0003DMT400093792	UGT91B1	X	X
Late anthocyanin biosynthesis	PGSC0003DMT400087664	UGT91B1	X	X
Late anthocyanin biosynthesis	PGSC0003DMT400041420	UGT91B1	X	X
Late anthocyanin biosynthesis	PGSC0003DMT400017784	UGT90A1	X	O
Late anthocyanin biosynthesis	PGSC0003DMT400017894	UGT90A1	X	O
Late anthocyanin biosynthesis	PGSC0003DMT400017888	UGT90A1	X	O
Late anthocyanin biosynthesis	PGSC0003DMT400063237	UGT90A1	O	O
Late anthocyanin biosynthesis	PGSC0003DMT400007619	UGT90A1	X	X
Late anthocyanin biosynthesis	PGSC0003DMT400017893	UGT90A1	X	O
Late anthocyanin biosynthesis	PGSC0003DMT400034022	UGT92A1	O	X
Late anthocyanin biosynthesis	PGSC0003DMT400055011	UGT92A1	X	O
Late anthocyanin biosynthesis	PGSC0003DMT400044014	UGT92A1	X	X
Late anthocyanin biosynthesis	PGSC0003DMT400035395	UGT92A1	X	O
Late anthocyanin biosynthesis	PGSC0003DMT400044015	UGT92A1	X	X
Late anthocyanin biosynthesis	PGSC0003DMT400035393	UGT92A1	X	X
Late anthocyanin biosynthesis	PGSC0003DMT400035396	UGT92A1	X	X
Late anthocyanin biosynthesis	PGSC0003DMT400050552	UGT89A2	X	X
Late anthocyanin biosynthesis	PGSC0003DMT400050551	UGT89A2	X	O
Late anthocyanin biosynthesis	PGSC0003DMT400050580	UGT89A2	X	O
Late anthocyanin biosynthesis	PGSC0003DMT400075714	UGT72C1	X	O
Late anthocyanin biosynthesis	PGSC0003DMT400075132	UGT72C1	X	X
Late anthocyanin biosynthesis	PGSC0003DMT400076695	UGT72C1	X	X
Late anthocyanin biosynthesis	PGSC0003DMT400070122	UGT72C1	X	X
Late anthocyanin biosynthesis	PGSC0003DMT400076736	UGT89B1	X	O
Late anthocyanin biosynthesis	PGSC0003DMT400063298	UGT89B1	X	O
Late anthocyanin biosynthesis	PGSC0003DMT400063297	UGT89B1	X	O
Late anthocyanin biosynthesis	PGSC0003DMT400002808	UGT89B1	O	O
Late anthocyanin biosynthesis	PGSC0003DMT400063299	UGT89B1	X	O
Late anthocyanin biosynthesis	PGSC0003DMT400069851	UGT72D1	X	O
Late anthocyanin biosynthesis	PGSC0003DMT400011466	UGT72D1	X	X
Late anthocyanin biosynthesis	PGSC0003DMT400088269	UGT72D1	X	X
Late anthocyanin biosynthesis	PGSC0003DMT400011469	UGT72D1	X	X
Late anthocyanin biosynthesis	PGSC0003DMT400069972	UGT72D1	X	O
Late anthocyanin biosynthesis	PGSC0003DMT400097175	UGT72E1	X	O
Late anthocyanin biosynthesis	PGSC0003DMT400069953	UGT72E1	X	O
Late anthocyanin biosynthesis	PGSC0003DMT400030650	UGT73B5	X	O
Late anthocyanin biosynthesis	PGSC0003DMT400066576	UGT73B5	X	O
Late anthocyanin biosynthesis	PGSC0003DMT400039912	UGT73B5	X	X
Late anthocyanin biosynthesis	PGSC0003DMT400045138	UGT73B5	X	X
Late anthocyanin biosynthesis	PGSC0003DMT400070218	UGT73B5	X	X
Late anthocyanin biosynthesis	PGSC0003DMT400090218	UGT73B5	X	X
Late anthocyanin biosynthesis	PGSC0003DMT400039913	UGT73B5	X	X
Late anthocyanin biosynthesis	PGSC0003DMT400075458	UGT84A1	X	O
Late anthocyanin biosynthesis	PGSC0003DMT400075715	UGT84A1	X	O
Late anthocyanin biosynthesis	PGSC0003DMT400075456	UGT84A1	X	O
Late anthocyanin biosynthesis	PGSC0003DMT400037886	UGT84A1	X	X
Late anthocyanin biosynthesis	PGSC0003DMT400066544	UGT84A1	X	O
Late anthocyanin biosynthesis	PGSC0003DMT400066574	UGT73B3	O	O
Late anthocyanin biosynthesis	PGSC0003DMT400070125	UGT73B3	X	X
Late anthocyanin biosynthesis	PGSC0003DMT400094578	UGT73B3	X	O
Late anthocyanin biosynthesis	PGSC0003DMT400076693	UGT73B3	X	X
Late anthocyanin biosynthesis	PGSC0003DMT400066572	UGT73B3	X	O
Late anthocyanin biosynthesis	PGSC0003DMT400060114	UGT73B3	X	O
Late anthocyanin biosynthesis	PGSC0003DMT400063236	AT5G14860	X	O
Late anthocyanin biosynthesis	PGSC0003DMT400017286	UGT75D1	X	X
Late anthocyanin biosynthesis	PGSC0003DMT400011892	UGT75D1	O	X
Late anthocyanin biosynthesis	PGSC0003DMT400011627	UGT75D1	X	O
Late anthocyanin biosynthesis	PGSC0003DMT400040716	UGT75D1	X	X
Late anthocyanin biosynthesis	PGSC0003DMT400053984	UGT75B2	X	O
Late anthocyanin biosynthesis	PGSC0003DMT400079395	UGT75B2	X	X
Late anthocyanin biosynthesis	PGSC0003DMT400040295	UGT74B1	X	O
Late anthocyanin biosynthesis	PGSC0003DMT400040247	UGT74B1	X	O
Late anthocyanin biosynthesis	PGSC0003DMT400078254	UGT87A2	X	O
Late anthocyanin biosynthesis	PGSC0003DMT400024343	UGT87A2	O	X
Late anthocyanin biosynthesis	PGSC0003DMT400024412	UGT87A2	X	O
Late anthocyanin biosynthesis	PGSC0003DMT400024335	UGT87A2	X	X
Late anthocyanin biosynthesis	PGSC0003DMT400024342	UGT87A2	X	O
Late anthocyanin biosynthesis	PGSC0003DMT400024333	UGT87A2	X	O
Late anthocyanin biosynthesis	PGSC0003DMT400024414	UGT87A2	X	O
Late anthocyanin biosynthesis	PGSC0003DMT400024337	UGT87A2	X	O
Late anthocyanin biosynthesis	PGSC0003DMT400024338	UGT87A2	X	X
Late anthocyanin biosynthesis	PGSC0003DMT400075854	UGT87A2	X	X
Late anthocyanin biosynthesis	PGSC0003DMT400078255	AT2G30150	X	O
Late anthocyanin biosynthesis	PGSC0003DMT400074110	UGT82A1	O	O
Late anthocyanin biosynthesis	PGSC0003DMT400029652	BGLU11	X	O
Late anthocyanin biosynthesis	PGSC0003DMT400006305	BGLU46	X	X
Late anthocyanin biosynthesis	PGSC0003DMT400003049	BGLU40	X	X
Late anthocyanin biosynthesis	PGSC0003DMT400064978	BGLU17	O	X
Late anthocyanin biosynthesis	PGSC0003DMT400016171	BGLU17	X	O
Late anthocyanin biosynthesis	PGSC0003DMT400077068	BGLU17	X	O
Late anthocyanin biosynthesis	PGSC0003DMT400074028	BGLU17	X	O
Late anthocyanin biosynthesis	PGSC0003DMT400049122	BGLU44	X	X
Late anthocyanin biosynthesis	PGSC0003DMT400014415	BGLU44	X	X
Late anthocyanin biosynthesis	PGSC0003DMT400088493	BGLU47	X	X
Late anthocyanin biosynthesis	PGSC0003DMT400013037	BGLU47	X	X
Late anthocyanin biosynthesis	PGSC0003DMT400049498	BGLU41	X	O
Late anthocyanin biosynthesis	PGSC0003DMT400041869	BGLU42	X	O
Late anthocyanin biosynthesis	PGSC0003DMT400035281	UGT71C4	X	O
Late anthocyanin biosynthesis	PGSC0003DMT400085311	UGT71B7	X	O
Late anthocyanin biosynthesis	PGSC0003DMT400031243	UGT71B7	O	X
Late anthocyanin biosynthesis	PGSC0003DMT400089418	UGT71B5	X	X
Late anthocyanin biosynthesis	PGSC0003DMT400034122	UGT71B1	X	X
Late anthocyanin biosynthesis	PGSC0003DMT400039625	UGT71B1	X	O
Late anthocyanin biosynthesis	PGSC0003DMT400083703	UGT71B1	X	X
Late anthocyanin biosynthesis	PGSC0003DMT400074909	UGT72B3	X	X
Late anthocyanin biosynthesis	PGSC0003DMT400053855	UGT72B3	X	X
Late anthocyanin biosynthesis	PGSC0003DMT400060115	UGT72B3	X	O
Late anthocyanin biosynthesis	PGSC0003DMT400075209	AT1G24420	X	X
Late anthocyanin biosynthesis	PGSC0003DMT400009605	AT1G27620	X	X
Late anthocyanin biosynthesis	PGSC0003DMT400062024	AT5G17540	X	O
Late anthocyanin biosynthesis	PGSC0003DMT400002771	AT5G17540	X	O
Late anthocyanin biosynthesis	PGSC0003DMT400002773	AT5G17540	O	O
Late anthocyanin biosynthesis	PGSC0003DMT400064937	CHAT	O	X
Late anthocyanin biosynthesis	PGSC0003DMT400080508	AT1G31490	X	O
Late anthocyanin biosynthesis	PGSC0003DMT400064753	UGT83A1	X	O
Late anthocyanin biosynthesis	PGSC0003DMT400051190	UGT72B1	X	O
Late anthocyanin biosynthesis	PGSC0003DMT400075850	UGT72B1	X	O
Late anthocyanin biosynthesis	PGSC0003DMT400015351	UGT72B1	X	O
Late anthocyanin biosynthesis	PGSC0003DMT400086405	UGT72B1	X	O
Late anthocyanin biosynthesis	PGSC0003DMT400071590	UGT72B1	X	O
Late anthocyanin biosynthesis	PGSC0003DMT400069898	AT2G39980	X	O
Late anthocyanin biosynthesis	PGSC0003DMT400069897	AT2G39980	X	O
Late anthocyanin biosynthesis	PGSC0003DMT400069755	AT2G39980	O	O
Late anthocyanin biosynthesis	PGSC0003DMT400075855	UGT88A1	X	X
Late anthocyanin biosynthesis	PGSC0003DMT400003644	UGT88A1	X	O
Late anthocyanin biosynthesis	PGSC0003DMT400090346	UGT88A1	X	X
Late anthocyanin biosynthesis	PGSC0003DMT400045740	UGT71B8	X	O
Late anthocyanin biosynthesis	PGSC0003DMT400085061	UGT71B2	X	X
Late anthocyanin biosynthesis	PGSC0003DMT400031242	UGT71B2	X	O
Late anthocyanin biosynthesis	PGSC0003DMT400031240	UGT71B2	O	X
Late anthocyanin biosynthesis	PGSC0003DMT400086095	UGT71D1	X	X
Late anthocyanin biosynthesis	PGSC0003DMT400035284	UGT71D1	X	O
